# Supplementary material for: Piperazine-1,4-diium (R)-2-[4-(1-car­boxy­l­atometh­oxy)phen­oxy]propano­ate
Source: Acta Crystallogr Sect E Struct Rep Online. 2012 Jun 20;68(Pt 7):o2159. doi: 10.1107/S1600536812027213 (PMC3393966; doi:10.1107/S1600536812027213)
Supplement: Supplementary file 1 [file e-68-o2159-sup1.cif]

##############################################################################
#                                                                            #
# This CIF contains the data in a paper accepted for publication in          #
# Acta Crystallographica Section E. It conforms to the requirements of       #
# Notes for Authors for Acta Crystallographica Section E, and has been       #
# peer reviewed under the auspices of the IUCr Commission on Journals.       #
#                                                                            #
# Full details of the Crystallographic Information File format               #
# are given in the paper "The Crystallographic Information File (CIF):       #
# a New Standard Archive File for Crystallography" by S. R. Hall, F. H.      #
# Allen and I. D. Brown [Acta Cryst. (1991), A47, 655-685].                  #
#                                                                            #
# The current version of the core CIF dictionary is obtainable from          #
# ftp://ftp.iucr.org/pub/cif_core.dic.                                       #
#                                                                            #
# Software is freely available for graphical display of the structure(s)     #
# in this CIF. For information consult the CIF software page                 #
# http://www.iucr.org/resources/cif/software.                                #
#                                                                            #
# This file may be used for bona fide research purposes within the           #
# scientific community so long as proper attribution is given to the journal # 
# article from which it was obtained.                                        #
#                                                                            #
##############################################################################
data_I
_audit_creation_method     SHELXL-97
_chemical_name_systematic
;
Piperazine-1,4-diium (<i>R</i>)-2-[4-(1-carboxylatomethoxy)phenoxy]propanoate
;
_chemical_name_common     ?
_chemical_formula_moiety     'C4 H12 N2 +, C11 H10 O6 -'
_chemical_formula_sum     'C15 H22 N2 O6'
_chemical_formula_iupac     'C4 H12 N2 +, C11 H10 O6 -'
_chemical_formula_weight     326.35
_chemical_melting_point     ?
_symmetry_cell_setting     monoclinic
_symmetry_space_group_name_H-M     'P 21'
_symmetry_space_group_name_Hall     'P 2yb'
loop_
    _symmetry_equiv_pos_as_xyz
    'x, y, z'
    '-x, y+1/2, -z'
_cell_length_a     6.1210(12)
_cell_length_b     18.134(4)
_cell_length_c     7.0006(14)
_cell_angle_alpha     90.00
_cell_angle_beta     90.22(3)
_cell_angle_gamma     90.00
_cell_volume     777.1(3)
_cell_formula_units_Z     2
_cell_measurement_reflns_used     7107
_cell_measurement_theta_min     3.12
_cell_measurement_theta_max     27.68
_cell_measurement_temperature     293(2)
_exptl_crystal_description     block
_exptl_crystal_colour     colorless
_exptl_crystal_size_max     0.56
_exptl_crystal_size_mid     0.22
_exptl_crystal_size_min     0.17
_exptl_crystal_density_diffrn     1.395
_exptl_crystal_density_meas     ?
_exptl_crystal_density_method     'not measured'
_exptl_crystal_F_000     348
_exptl_absorpt_coefficient_mu     0.108
_exptl_absorpt_correction_type     multi-scan
_exptl_absorpt_process_details     '(ABSCOR; Higashi, 1995)'
_exptl_absorpt_correction_T_min     0.9414
_exptl_absorpt_correction_T_max     0.9818
_exptl_special_details
;
;
_diffrn_ambient_temperature     293(2)
_diffrn_radiation_type     MoK\a
_diffrn_radiation_wavelength     0.71073
_diffrn_radiation_source     'fine-focus sealed tube'
_diffrn_radiation_monochromator     graphite
_diffrn_measurement_device_type     'Rigaku R-AXIS RAPID'
_diffrn_measurement_method     '\w scan'
_diffrn_detector_area_resol_mean     ?
_diffrn_reflns_number     7573
_diffrn_reflns_av_R_equivalents     0.0292
_diffrn_reflns_av_sigmaI/netI     0.0295
_diffrn_reflns_theta_min     3.12
_diffrn_reflns_theta_max     27.48
_diffrn_reflns_theta_full     27.48
_diffrn_measured_fraction_theta_max     0.996
_diffrn_measured_fraction_theta_full     0.996
_diffrn_reflns_limit_h_min     -7
_diffrn_reflns_limit_h_max     7
_diffrn_reflns_limit_k_min     -23
_diffrn_reflns_limit_k_max     23
_diffrn_reflns_limit_l_min     -9
_diffrn_reflns_limit_l_max     9
_diffrn_standards_number     0
_diffrn_standards_interval_count     0
_diffrn_standards_interval_time     0
_diffrn_standards_decay_%     0
_refine_special_details
;
 Refinement of F^2^ against ALL reflections.  The weighted R-factor wR and
 goodness of fit S are based on F^2^, conventional R-factors R are based
 on F, with F set to zero for negative F^2^. The threshold expression of
 F^2^ > 2sigma(F^2^) is used only for calculating R-factors(gt) etc. and is
 not relevant to the choice of reflections for refinement.  R-factors based
 on F^2^ are statistically about twice as large as those based on F, and R-
 factors based on ALL data will be even larger.
;
_reflns_number_total     1820
_reflns_number_gt     1712
_reflns_threshold_expression     I>2\s(I)
_refine_ls_structure_factor_coef     Fsqd
_refine_ls_matrix_type     full
_refine_ls_R_factor_all     0.0330
_refine_ls_R_factor_gt     0.0289
_refine_ls_wR_factor_gt     0.0727
_refine_ls_wR_factor_ref     0.0743
_refine_ls_goodness_of_fit_ref     1.072
_refine_ls_restrained_S_all     1.071
_refine_ls_number_reflns     1820
_refine_ls_number_parameters     209
_refine_ls_number_restraints     1
_refine_ls_hydrogen_treatment     mixed
_refine_ls_weighting_scheme     calc
_refine_ls_weighting_details
         'calc w=1/[\s^2^(Fo^2^)+(0.0448P)^2^+0.0440P] where P=(Fo^2^+2Fc^2^)/3'
_atom_sites_solution_hydrogens     geom
_atom_sites_solution_primary     direct
_atom_sites_solution_secondary     difmap
_refine_ls_shift/su_max     0.000
_refine_ls_shift/su_mean     0.000
_refine_diff_density_max     0.160
_refine_diff_density_min     -0.137
_refine_ls_extinction_method     none
_refine_ls_extinction_coef     ?
loop_
    _atom_type_symbol
    _atom_type_description
    _atom_type_scat_dispersion_real
    _atom_type_scat_dispersion_imag
    _atom_type_scat_source
    'C' 'C' 0.0033 0.0000
                         'International Tables Vol C Tables 4.2.6.8 and 6.1.1.4'
    'H' 'H' 0.0000 0.0000
                         'International Tables Vol C Tables 4.2.6.8 and 6.1.1.4'
    'N' 'N' 0.0061 0.0000
                         'International Tables Vol C Tables 4.2.6.8 and 6.1.1.4'
    'O' 'O' 0.0106 0.0000
                         'International Tables Vol C Tables 4.2.6.8 and 6.1.1.4'
_computing_data_collection     'RAPID-AUTO (Rigaku, 1998)'
_computing_cell_refinement     'RAPID-AUTO (Rigaku, 1998)'
_computing_data_reduction     'CrystalClear (Rigaku/MSC, 2002)'
_computing_structure_solution     'SHELXS97 (Sheldrick, 2008)'
_computing_structure_refinement     'SHELXL97 (Sheldrick, 2008)'
_computing_molecular_graphics     'DIAMOND (Brandenburg, 1999'
_computing_publication_material     'SHELXL97 (Sheldrick, 2008)'
loop_
    _atom_site_type_symbol
    _atom_site_label
    _atom_site_fract_x
    _atom_site_fract_y
    _atom_site_fract_z
    _atom_site_U_iso_or_equiv
    _atom_site_adp_type
    _atom_site_calc_flag
    _atom_site_refinement_flags
    _atom_site_occupancy
    _atom_site_symmetry_multiplicity
    _atom_site_disorder_assembly
    _atom_site_disorder_group
    N N1 0.1268(2) 0.40697(9) 0.4052(2) 0.0270(3) Uani d . 1 1 . .
    C C1 0.6299(3) 0.20125(9) 0.4334(3) 0.0263(4) Uani d . 1 1 . .
    C C2 0.4140(3) 0.18863(10) 0.3790(3) 0.0298(4) Uani d . 1 1 . .
    H H2 0.3625 0.2060 0.2622 0.036 Uiso calc R 1 1 . .
    C C3 0.2751(3) 0.14978(11) 0.5005(3) 0.0308(4) Uani d . 1 1 . .
    H H3 0.1318 0.1407 0.4627 0.037 Uiso calc R 1 1 . .
    C C4 0.3471(3) 0.12455(10) 0.6762(3) 0.0283(4) Uani d . 1 1 . .
    C C5 0.5625(3) 0.13885(11) 0.7333(3) 0.0295(4) Uani d . 1 1 . .
    H H5 0.6129 0.1228 0.8516 0.035 Uiso calc R 1 1 . .
    C C6 0.7006(3) 0.17731(10) 0.6113(3) 0.0284(4) Uani d . 1 1 . .
    H H6 0.8432 0.1872 0.6499 0.034 Uiso calc R 1 1 . .
    C C7 0.6063(3) 0.34381(10) 0.2006(2) 0.0248(3) Uani d . 1 1 . .
    C C8 0.7166(3) 0.27009(10) 0.1480(2) 0.0264(4) Uani d . 1 1 . .
    H H8 0.6118 0.2386 0.0800 0.032 Uiso calc R 1 1 . .
    C C9 0.9189(3) 0.28043(12) 0.0266(3) 0.0364(4) Uani d . 1 1 . .
    H H9A 1.0260 0.3080 0.0972 0.055 Uiso calc R 1 1 . .
    H H9B 0.8809 0.3068 -0.0878 0.055 Uiso calc R 1 1 . .
    H H9C 0.9779 0.2331 -0.0066 0.055 Uiso calc R 1 1 . .
    C C10 0.2861(3) 0.04605(11) 0.9413(3) 0.0318(4) Uani d . 1 1 . .
    H H10A 0.3454 0.0805 1.0339 0.038 Uiso calc R 1 1 . .
    H H10B 0.4051 0.0153 0.8967 0.038 Uiso calc R 1 1 . .
    C C11 0.1160(3) -0.00256(11) 1.0390(2) 0.0288(4) Uani d . 1 1 . .
    C C12 0.1365(3) 0.35378(10) 0.5670(3) 0.0289(4) Uani d . 1 1 . .
    H H12A 0.1258 0.3039 0.5177 0.035 Uiso calc R 1 1 . .
    H H12B 0.0132 0.3621 0.6509 0.035 Uiso calc R 1 1 . .
    C C13 0.3462(3) 0.36176(10) 0.6797(3) 0.0290(4) Uani d . 1 1 . .
    H H13A 0.3432 0.3288 0.7888 0.035 Uiso calc R 1 1 . .
    H H13B 0.4689 0.3479 0.6001 0.035 Uiso calc R 1 1 . .
    C C14 0.3647(3) 0.49191(10) 0.5838(3) 0.0306(4) Uani d . 1 1 . .
    H H14A 0.4868 0.4831 0.4990 0.037 Uiso calc R 1 1 . .
    H H14B 0.3772 0.5419 0.6322 0.037 Uiso calc R 1 1 . .
    C C15 0.1535(3) 0.48420(10) 0.4733(3) 0.0298(4) Uani d . 1 1 . .
    H H15A 0.0316 0.4974 0.5545 0.036 Uiso calc R 1 1 . .
    H H15B 0.1543 0.5175 0.3649 0.036 Uiso calc R 1 1 . .
    H H1A 0.2331 0.3962 0.3212 0.036 Uiso d R 1 1 . .
    H H1B -0.0025 0.4023 0.3446 0.036 Uiso d R 1 1 . .
    N N2 0.3746(2) 0.43893(9) 0.7465(2) 0.0266(3) Uani d . 1 1 . .
    H H2A 0.5044 0.4433 0.8063 0.032 Uiso calc R 1 1 . .
    H H2B 0.2690 0.4499 0.8309 0.032 Uiso calc R 1 1 . .
    O O1 0.7068(2) 0.38740(8) 0.3073(2) 0.0379(3) Uani d . 1 1 . .
    O O2 0.4179(2) 0.35462(9) 0.13462(19) 0.0364(3) Uani d . 1 1 . .
    O O3 0.7876(2) 0.23362(8) 0.32024(19) 0.0330(3) Uani d . 1 1 . .
    O O4 0.1985(2) 0.08598(8) 0.7847(2) 0.0379(4) Uani d . 1 1 . .
    O O5 -0.0801(2) 0.00199(10) 0.9952(2) 0.0435(4) Uani d . 1 1 . .
    O O6 0.1969(2) -0.04445(9) 1.1639(2) 0.0371(3) Uani d . 1 1 . .
loop_
    _atom_site_aniso_label
    _atom_site_aniso_U_11
    _atom_site_aniso_U_22
    _atom_site_aniso_U_33
    _atom_site_aniso_U_12
    _atom_site_aniso_U_13
    _atom_site_aniso_U_23
    N1 0.0224(7) 0.0360(8) 0.0225(7) 0.0005(6) -0.0015(6) -0.0025(6)
    C1 0.0257(9) 0.0212(8) 0.0321(9) 0.0000(6) 0.0053(7) 0.0026(7)
    C2 0.0271(9) 0.0294(9) 0.0330(9) 0.0024(7) 0.0008(8) 0.0079(7)
    C3 0.0218(8) 0.0309(9) 0.0397(10) -0.0002(7) 0.0006(7) 0.0076(8)
    C4 0.0259(9) 0.0279(8) 0.0311(9) -0.0014(7) 0.0061(7) 0.0018(7)
    C5 0.0325(9) 0.0305(9) 0.0256(8) -0.0026(7) -0.0002(7) 0.0022(7)
    C6 0.0257(8) 0.0290(9) 0.0304(9) -0.0046(7) 0.0004(7) -0.0014(7)
    C7 0.0218(8) 0.0327(9) 0.0199(7) -0.0026(7) 0.0040(6) 0.0034(7)
    C8 0.0251(8) 0.0299(9) 0.0241(8) -0.0031(7) 0.0011(7) -0.0002(7)
    C9 0.0356(10) 0.0412(10) 0.0324(9) -0.0004(9) 0.0118(8) -0.0019(8)
    C10 0.0288(9) 0.0374(10) 0.0291(9) -0.0068(8) 0.0010(8) 0.0068(8)
    C11 0.0259(9) 0.0384(10) 0.0221(7) -0.0067(7) 0.0031(7) 0.0034(7)
    C12 0.0311(9) 0.0263(9) 0.0294(8) -0.0040(7) 0.0028(7) -0.0015(7)
    C13 0.0328(9) 0.0286(9) 0.0255(8) 0.0046(7) 0.0016(7) 0.0007(7)
    C14 0.0318(9) 0.0282(9) 0.0317(9) -0.0053(7) -0.0009(8) -0.0005(7)
    C15 0.0318(9) 0.0289(8) 0.0287(8) 0.0029(7) -0.0030(7) 0.0021(7)
    N2 0.0236(7) 0.0338(8) 0.0224(7) 0.0025(6) -0.0023(6) -0.0047(6)
    O1 0.0286(7) 0.0421(8) 0.0431(8) 0.0002(6) -0.0032(6) -0.0138(6)
    O2 0.0243(6) 0.0516(9) 0.0332(7) 0.0050(6) -0.0037(5) -0.0028(6)
    O3 0.0241(6) 0.0382(7) 0.0366(7) -0.0022(5) 0.0033(5) 0.0122(6)
    O4 0.0264(7) 0.0482(9) 0.0390(7) -0.0062(6) 0.0012(6) 0.0184(6)
    O5 0.0255(7) 0.0660(10) 0.0389(7) -0.0083(7) -0.0014(6) 0.0202(7)
    O6 0.0294(7) 0.0485(8) 0.0335(7) -0.0044(6) 0.0007(6) 0.0145(6)
_geom_special_details
;
 All esds (except the esd in the dihedral angle between two l.s. planes)
 are estimated using the full covariance matrix.  The cell esds are taken
 into account individually in the estimation of esds in distances, angles
 and torsion angles; correlations between esds in cell parameters are only
 used when they are defined by crystal symmetry.  An approximate (isotropic)
 treatment of cell esds is used for estimating esds involving l.s. planes.
;
loop_
    _geom_bond_atom_site_label_1
    _geom_bond_atom_site_label_2
    _geom_bond_site_symmetry_2
    _geom_bond_distance
    _geom_bond_publ_flag
    N1 C15 . 1.488(2) ?
    N1 C12 . 1.489(2) ?
    N1 H1A . 0.9004 ?
    N1 H1B . 0.9000 ?
    C1 O3 . 1.382(2) ?
    C1 C6 . 1.387(3) ?
    C1 C2 . 1.393(3) ?
    C2 C3 . 1.396(3) ?
    C2 H2 . 0.9300 ?
    C3 C4 . 1.383(3) ?
    C3 H3 . 0.9300 ?
    C4 O4 . 1.378(2) ?
    C4 C5 . 1.400(3) ?
    C5 C6 . 1.391(2) ?
    C5 H5 . 0.9300 ?
    C6 H6 . 0.9300 ?
    C7 O1 . 1.248(2) ?
    C7 O2 . 1.256(2) ?
    C7 C8 . 1.543(3) ?
    C8 O3 . 1.441(2) ?
    C8 C9 . 1.516(2) ?
    C8 H8 . 0.9800 ?
    C9 H9A . 0.9600 ?
    C9 H9B . 0.9600 ?
    C9 H9C . 0.9600 ?
    C10 O4 . 1.418(2) ?
    C10 C11 . 1.528(2) ?
    C10 H10A . 0.9700 ?
    C10 H10B . 0.9700 ?
    C11 O5 . 1.240(2) ?
    C11 O6 . 1.259(2) ?
    C12 C13 . 1.510(3) ?
    C12 H12A . 0.9700 ?
    C12 H12B . 0.9700 ?
    C13 N2 . 1.486(2) ?
    C13 H13A . 0.9700 ?
    C13 H13B . 0.9700 ?
    C14 N2 . 1.491(2) ?
    C14 C15 . 1.510(3) ?
    C14 H14A . 0.9700 ?
    C14 H14B . 0.9700 ?
    C15 H15A . 0.9700 ?
    C15 H15B . 0.9700 ?
    N2 H2A . 0.9000 ?
    N2 H2B . 0.9000 ?
loop_
    _geom_angle_atom_site_label_1
    _geom_angle_atom_site_label_2
    _geom_angle_atom_site_label_3
    _geom_angle_site_symmetry_1
    _geom_angle_site_symmetry_3
    _geom_angle
    _geom_angle_publ_flag
    C15 N1 C12 . . 111.22(13) ?
    C15 N1 H1A . . 109.5 ?
    C12 N1 H1A . . 109.2 ?
    C15 N1 H1B . . 109.5 ?
    C12 N1 H1B . . 109.3 ?
    H1A N1 H1B . . 108.0 ?
    O3 C1 C6 . . 115.57(16) ?
    O3 C1 C2 . . 125.27(17) ?
    C6 C1 C2 . . 119.09(16) ?
    C1 C2 C3 . . 119.75(17) ?
    C1 C2 H2 . . 120.1 ?
    C3 C2 H2 . . 120.1 ?
    C4 C3 C2 . . 121.06(17) ?
    C4 C3 H3 . . 119.5 ?
    C2 C3 H3 . . 119.5 ?
    O4 C4 C3 . . 116.66(16) ?
    O4 C4 C5 . . 124.07(17) ?
    C3 C4 C5 . . 119.27(16) ?
    C6 C5 C4 . . 119.44(16) ?
    C6 C5 H5 . . 120.3 ?
    C4 C5 H5 . . 120.3 ?
    C1 C6 C5 . . 121.35(17) ?
    C1 C6 H6 . . 119.3 ?
    C5 C6 H6 . . 119.3 ?
    O1 C7 O2 . . 124.82(17) ?
    O1 C7 C8 . . 118.46(16) ?
    O2 C7 C8 . . 116.70(16) ?
    O3 C8 C9 . . 106.36(15) ?
    O3 C8 C7 . . 109.18(14) ?
    C9 C8 C7 . . 112.70(16) ?
    O3 C8 H8 . . 109.5 ?
    C9 C8 H8 . . 109.5 ?
    C7 C8 H8 . . 109.5 ?
    C8 C9 H9A . . 109.5 ?
    C8 C9 H9B . . 109.5 ?
    H9A C9 H9B . . 109.5 ?
    C8 C9 H9C . . 109.5 ?
    H9A C9 H9C . . 109.5 ?
    H9B C9 H9C . . 109.5 ?
    O4 C10 C11 . . 112.61(15) ?
    O4 C10 H10A . . 109.1 ?
    C11 C10 H10A . . 109.1 ?
    O4 C10 H10B . . 109.1 ?
    C11 C10 H10B . . 109.1 ?
    H10A C10 H10B . . 107.8 ?
    O5 C11 O6 . . 126.13(17) ?
    O5 C11 C10 . . 120.76(16) ?
    O6 C11 C10 . . 113.11(16) ?
    N1 C12 C13 . . 111.51(15) ?
    N1 C12 H12A . . 109.3 ?
    C13 C12 H12A . . 109.3 ?
    N1 C12 H12B . . 109.3 ?
    C13 C12 H12B . . 109.3 ?
    H12A C12 H12B . . 108.0 ?
    N2 C13 C12 . . 110.66(15) ?
    N2 C13 H13A . . 109.5 ?
    C12 C13 H13A . . 109.5 ?
    N2 C13 H13B . . 109.5 ?
    C12 C13 H13B . . 109.5 ?
    H13A C13 H13B . . 108.1 ?
    N2 C14 C15 . . 111.32(15) ?
    N2 C14 H14A . . 109.4 ?
    C15 C14 H14A . . 109.4 ?
    N2 C14 H14B . . 109.4 ?
    C15 C14 H14B . . 109.4 ?
    H14A C14 H14B . . 108.0 ?
    N1 C15 C14 . . 110.13(15) ?
    N1 C15 H15A . . 109.6 ?
    C14 C15 H15A . . 109.6 ?
    N1 C15 H15B . . 109.6 ?
    C14 C15 H15B . . 109.6 ?
    H15A C15 H15B . . 108.1 ?
    C13 N2 C14 . . 111.23(13) ?
    C13 N2 H2A . . 109.4 ?
    C14 N2 H2A . . 109.4 ?
    C13 N2 H2B . . 109.4 ?
    C14 N2 H2B . . 109.4 ?
    H2A N2 H2B . . 108.0 ?
    C1 O3 C8 . . 117.74(14) ?
    C4 O4 C10 . . 115.88(15) ?
loop_
    _geom_hbond_atom_site_label_D
    _geom_hbond_atom_site_label_H
    _geom_hbond_atom_site_label_A
    _geom_hbond_site_symmetry_A
    _geom_hbond_distance_DH
    _geom_hbond_distance_HA
    _geom_hbond_distance_DA
    _geom_hbond_angle_DHA
    N1 H1A O2 . 0.90 1.89 2.773(2) 167
    N1 H1B O1 1_455 0.90 1.82 2.681(2) 160
    N2 H2B O5 2_557 0.90 1.93 2.803(2) 163
    N2 H2A O6 2_657 0.90 1.85 2.711(2) 159
    C9 H9A O2 1_655 0.96 2.56 3.419(3) 150
    C12 H12B O6 2_557 0.97 2.49 3.339(2) 146
    C13 H13A O2 1_556 0.97 2.51 3.216(2) 130
    C14 H14A O1 . 0.97 2.58 3.429(3) 147
    C15 H15A O6 2_557 0.97 2.54 3.371(3) 144
data_global
_journal_date_recd_electronic     2012-05-28
_journal_date_accepted     2012-06-15
_journal_name_full     'Acta Crystallographica, Section E'
_journal_year     2012
_journal_volume     68
_journal_issue      7
_journal_page_first     o2159
_journal_page_last     o2159
_journal_paper_category     QO
_journal_paper_doi     10.1107/S1600536812027213
_journal_coeditor_code     HB6827
_publ_contact_author_name     'Dr. Jin-Sheng, Gao'
_publ_contact_author_address
;
Engineering Research Center of Pesticide of Heilongjiang University,
Heilongjiang University
Harbin 150080
People's Republic of China
;
_publ_contact_author_email     hgf1000@163.com
_publ_contact_author_fax     '(86)451 8660 9151'
_publ_contact_author_phone     '(86)451 8660 9001'
_publ_section_title
;
Piperazine-1,4-diium (<i>R</i>)-2-[4-(1-carboxylatomethoxy)phenoxy]propanoate
;
loop_
    _publ_author_name
    _publ_author_footnote
    _publ_author_address
    'Ye, Han-Tao' .
;
Engineering Research Center of Pesticides of Heilongjiang University,
Heilongjiang University,
Harbin 150050,
People's Republic of China
;
    'Ren, Chang-Yue' .
;
Engineering Research Center of Pesticides of Heilongjiang University,
Heilongjiang University,
Harbin 150050,
People's Republic of China
;
    'Gao, Jin-Sheng' .
;
Engineering Research Center of Pesticides of Heilongjiang University,
Heilongjiang University,
Harbin 150050,
People's Republic of China
;
_iucr_refine_instructions_details
;
TITL 290 in P2(1)
CELL 0.71073   6.1210  18.1342   7.0006  90.000  90.225  90.000
ZERR   2.00   0.0012   0.0036   0.0014   0.000   0.030   0.000
LATT -1
SYMM -X, 0.5+Y, -Z
SFAC C  H  N  O
UNIT 30 44 4 12
L.S. 4
ACTA
merg 4
SIZE 0.170 0.216 0.565
HTAB
HTAB n1 o2
htab n1 o1_$1
htab n2 o5_$2
htab n2 o6_$3
htab c9 o2_$4
htab c12 o6_$2
htab c13 o2_$5
htab c14 o1
htab c15 o6_$2
eqiv $5 x, y, z+1
eqiv $4 x+1, y, z
eqiv $3 -x+1, y+1/2, -z+2
eqiv $2 -x, y+1/2, -z+2
eqiv $1 x-1, y, z
BOND $H
FMAP 2
PLAN 20
WGHT    0.044800    0.044000
FVAR       1.00927
MOLE 1
N1    3    0.126752    0.406966    0.405231    11.00000    0.02237    0.03603 =
         0.02247   -0.00251   -0.00148    0.00053
C1    1    0.629905    0.201252    0.433375    11.00000    0.02566    0.02118 =
         0.03211    0.00255    0.00531   -0.00004
C2    1    0.413970    0.188631    0.379030    11.00000    0.02711    0.02944 =
         0.03298    0.00795    0.00080    0.00242
AFIX  43
H2    2    0.362549    0.206025    0.262250    11.00000   -1.20000
AFIX   0
C3    1    0.275070    0.149783    0.500488    11.00000    0.02179    0.03086 =
         0.03970    0.00761    0.00062   -0.00017
AFIX  43
H3    2    0.131754    0.140715    0.462658    11.00000   -1.20000
AFIX   0
C4    1    0.347149    0.124549    0.676248    11.00000    0.02589    0.02793 =
         0.03108    0.00182    0.00614   -0.00142
C5    1    0.562529    0.138846    0.733254    11.00000    0.03252    0.03052 =
         0.02559    0.00222   -0.00023   -0.00258
AFIX  43
H5    2    0.612871    0.122765    0.851644    11.00000   -1.20000
AFIX   0
C6    1    0.700570    0.177309    0.611301    11.00000    0.02567    0.02902 =
         0.03043   -0.00144    0.00035   -0.00458
AFIX  43
H6    2    0.843167    0.187166    0.649884    11.00000   -1.20000
AFIX   0
C7    1    0.606281    0.343810    0.200640    11.00000    0.02178    0.03271 =
         0.01987    0.00338    0.00400   -0.00265
C8    1    0.716607    0.270088    0.147986    11.00000    0.02510    0.02989 =
         0.02408   -0.00024    0.00106   -0.00311
AFIX  13
H8    2    0.611845    0.238642    0.080015    11.00000   -1.20000
AFIX   0
C9    1    0.918910    0.280430    0.026553    11.00000    0.03563    0.04120 =
         0.03236   -0.00188    0.01179   -0.00039
AFIX 137
H9A   2    1.026038    0.307990    0.097169    11.00000   -1.50000
H9B   2    0.880909    0.306757   -0.087814    11.00000   -1.50000
H9C   2    0.977856    0.233089   -0.006572    11.00000   -1.50000
AFIX   0
C10   1    0.286096    0.046055    0.941300    11.00000    0.02878    0.03742 =
         0.02911    0.00681    0.00104   -0.00678
AFIX  23
H10A  2    0.345361    0.080547    1.033864    11.00000   -1.20000
H10B  2    0.405146    0.015326    0.896676    11.00000   -1.20000
AFIX   0
C11   1    0.116029   -0.002557    1.038983    11.00000    0.02590    0.03841 =
         0.02214    0.00337    0.00310   -0.00671
C12   1    0.136529    0.353781    0.567033    11.00000    0.03106    0.02634 =
         0.02939   -0.00146    0.00285   -0.00400
AFIX  23
H12A  2    0.125847    0.303914    0.517749    11.00000   -1.20000
H12B  2    0.013184    0.362086    0.650901    11.00000   -1.20000
AFIX   0
C13   1    0.346182    0.361758    0.679657    11.00000    0.03278    0.02865 =
         0.02548    0.00070    0.00159    0.00463
AFIX  23
H13A  2    0.343243    0.328843    0.788838    11.00000   -1.20000
H13B  2    0.468944    0.347943    0.600097    11.00000   -1.20000
AFIX   0
C14   1    0.364692    0.491913    0.583772    11.00000    0.03176    0.02822 =
         0.03166   -0.00047   -0.00087   -0.00534
AFIX  23
H14A  2    0.486847    0.483050    0.498961    11.00000   -1.20000
H14B  2    0.377170    0.541855    0.632222    11.00000   -1.20000
AFIX   0
C15   1    0.153517    0.484200    0.473324    11.00000    0.03181    0.02891 =
         0.02869    0.00206   -0.00304    0.00288
AFIX  23
H15A  2    0.031592    0.497401    0.554544    11.00000   -1.20000
H15B  2    0.154338    0.517496    0.364886    11.00000   -1.20000
H1A   2    0.233126    0.396215    0.321228    11.00000   -1.20000
H1B   2   -0.002480    0.402324    0.344647    11.00000   -1.20000
AFIX   0
N2    3    0.374620    0.438927    0.746482    11.00000    0.02359    0.03379 =
         0.02242   -0.00471   -0.00235    0.00250
AFIX  23
H2A   2    0.504364    0.443312    0.806340    11.00000   -1.20000
H2B   2    0.269040    0.449917    0.830946    11.00000   -1.20000
AFIX   0
O1    4    0.706796    0.387404    0.307283    11.00000    0.02859    0.04212 =
         0.04311   -0.01382   -0.00319    0.00025
O2    4    0.417872    0.354620    0.134619    11.00000    0.02432    0.05160 =
         0.03319   -0.00282   -0.00368    0.00504
O3    4    0.787607    0.233625    0.320244    11.00000    0.02412    0.03822 =
         0.03661    0.01221    0.00327   -0.00218
O4    4    0.198456    0.085984    0.784661    11.00000    0.02635    0.04821 =
         0.03902    0.01836    0.00119   -0.00621
O5    4   -0.080071    0.001992    0.995186    11.00000    0.02554    0.06599 =
         0.03891    0.02024   -0.00139   -0.00827
O6    4    0.196925   -0.044446    1.163931    11.00000    0.02938    0.04850 =
         0.03354    0.01448    0.00066   -0.00437
HKLF 4
REM  290 in P2(1)
REM R1 =  0.0289 for   1712 Fo > 4sig(Fo)  and  0.0330 for all   1820 data
REM    209 parameters refined using      1 restraints
END
WGHT      0.0446      0.0435
REM Highest difference peak  0.160,  deepest hole -0.137,  1-sigma level  0.032
Q1    1   0.6528  0.3049  0.1609  11.00000  0.05    0.16
Q2    1   0.1999  0.0240  0.9902  11.00000  0.05    0.16
Q3    1   0.3388  0.1888  0.4808  11.00000  0.05    0.15
Q4    1   0.3518  0.3974  0.7177  11.00000  0.05    0.13
Q5    1   0.5433  0.1777  0.3857  11.00000  0.05    0.12
Q6    1   0.3776  0.1513  0.4332  11.00000  0.05    0.12
Q7    1   0.6473  0.1381  0.6292  11.00000  0.05    0.12
Q8    1   0.4272  0.1527  0.7278  11.00000  0.05    0.12
Q9    1   0.6804  0.3516  0.3811  11.00000  0.05    0.12
Q10   1   0.8111  0.2744  0.0744  11.00000  0.05    0.12
Q11   1   0.4747  0.1121  0.6850  11.00000  0.05    0.11
Q12   1   0.2661  0.3642  0.6091  11.00000  0.05    0.11
Q13   1   0.3399  0.1211  0.5626  11.00000  0.05    0.11
Q14   1   0.6534  0.2150  0.5573  11.00000  0.05    0.11
Q15   1   0.6755  0.1680  0.5086  11.00000  0.05    0.11
Q16   1   0.9441  0.2403  0.6232  11.00000  0.05    0.11
Q17   1   0.2663  0.1093  0.7356  11.00000  0.05    0.11
Q18   1   0.5190  0.2118  0.4402  11.00000  0.05    0.10
Q19   1   0.6816  0.4214  0.3599  11.00000  0.05    0.10
Q20   1   0.2371 -0.0103  1.2202  11.00000  0.05    0.10
;
