# Supplementary material for: Piperazine-1,4-diium (R)-2-[4-(1-car­boxy­l­atometh­oxy)phen­oxy]propano­ate
Source: Acta Crystallogr Sect E Struct Rep Online. 2012 Jun 20;68(Pt 7):o2159. doi: 10.1107/S1600536812027213 (PMC3393966; doi:10.1107/S1600536812027213)
Supplement: Supplementary file 2 [file e-68-o2159-Isup2.hkl]

# 
# h,k,l, Fc-squared, Fo-squared, sigma(Fo-squared) and status flag 
# 
data_I
_shelx_title ' 290 in P2(1)' 
_shelx_refln_list_code          4 
_shelx_F_calc_maximum       70.54 
_exptl_crystal_F_000       348.00 
_reflns_d_resolution_high  0.7702 
 
loop_ 
 _symmetry_equiv_pos_as_xyz 
 'x, y, z' 
 '-x, y+1/2, -z' 
 
_cell_length_a     6.1210 
_cell_length_b    18.1342 
_cell_length_c     7.0006 
_cell_angle_alpha  90.000 
_cell_angle_beta   90.225 
_cell_angle_gamma  90.000 
 
_shelx_F_squared_multiplier     1.000 
 
loop_ 
 _refln_index_h 
 _refln_index_k 
 _refln_index_l 
 _refln_F_squared_calc 
 _refln_F_squared_meas 
 _refln_F_squared_sigma 
 _refln_observed_status 
   1   0   0      544.34      515.23      6.26 o 
   2   0   0     1934.18     2003.28     53.32 o 
   3   0   0       67.97       75.83      1.57 o 
   4   0   0      720.60      725.63     15.68 o 
   5   0   0        8.02        3.72      2.85 o 
   6   0   0       27.04       29.66      2.54 o 
   7   0   0        5.02        5.64      1.59 o 
   1   1   0       56.85       72.79      1.94 o 
   2   1   0       21.42       26.28      1.17 o 
   3   1   0     1832.08     1900.26     30.13 o 
   4   1   0       43.04       46.66      0.73 o 
   5   1   0       98.71       94.79      1.83 o 
   6   1   0        3.62        3.71      1.21 o 
   7   1   0        8.83        8.70      1.19 o 
   1   2   0      867.70      840.99     10.79 o 
   2   2   0      151.95      137.04      1.89 o 
   3   2   0      161.30      176.88      1.90 o 
   4   2   0      303.60      289.96      3.61 o 
   5   2   0       12.04       10.04      0.52 o 
   6   2   0       22.25       23.61      1.54 o 
   7   2   0       12.04       11.34      1.30 o 
   1   3   0     4165.38     3881.94     85.15 o 
   2   3   0       26.59       24.03      0.85 o 
   3   3   0       33.38       34.48      0.83 o 
   4   3   0      195.82      210.05      2.62 o 
   5   3   0       41.92       42.67      1.00 o 
   6   3   0       33.17       32.84      1.15 o 
   7   3   0       16.96       17.19      1.74 o 
   0   4   0      991.70      987.94     21.58 o 
   1   4   0     2140.53     2187.26     39.56 o 
   2   4   0       93.47       87.32      1.22 o 
   3   4   0      129.25      138.63      1.63 o 
   4   4   0       19.46       27.19      0.75 o 
   5   4   0       15.79       15.12      0.87 o 
   6   4   0        8.85       11.32      0.83 o 
   7   4   0       64.32       66.10      2.64 o 
   1   5   0     1124.12     1167.11     19.60 o 
   2   5   0      258.64      236.23      3.53 o 
   3   5   0      245.13      235.76      3.36 o 
   4   5   0       58.14       60.49      1.08 o 
   5   5   0       12.43       10.59      0.60 o 
   6   5   0       61.89       56.56      2.00 o 
   7   5   0       34.33       34.93      1.47 o 
   0   6   0     1148.57     1195.19     28.32 o 
   1   6   0      386.20      384.55      5.12 o 
   2   6   0      548.23      527.29      6.88 o 
   3   6   0      161.89      157.62      2.26 o 
   4   6   0      284.01      285.64      3.69 o 
   5   6   0       15.23       14.34      0.65 o 
   6   6   0       22.69       22.31      0.69 o 
   7   6   0       42.14       42.53      1.93 o 
   1   7   0      243.58      256.11      3.54 o 
   2   7   0      267.38      255.75      3.14 o 
   3   7   0      151.03      145.15      2.20 o 
   4   7   0       38.48       38.39      1.10 o 
   5   7   0      113.62      113.95      1.95 o 
   6   7   0       22.43       26.08      1.11 o 
   7   7   0       24.76       23.80      1.94 o 
   0   8   0     1088.55     1116.23     27.57 o 
   1   8   0      190.35      199.60      2.89 o 
   2   8   0        6.10        5.58      0.59 o 
   3   8   0      165.68      159.61      3.04 o 
   4   8   0      131.88      120.01      2.23 o 
   5   8   0      591.74      570.11      7.93 o 
   6   8   0       23.55       27.03      1.36 o 
   7   8   0       58.18       60.40      2.55 o 
   1   9   0        5.79        6.09      0.48 o 
   2   9   0      330.96      331.66      4.87 o 
   3   9   0        8.81        8.08      1.12 o 
   4   9   0      314.45      304.11      5.61 o 
   5   9   0       43.53       49.41      1.34 o 
   6   9   0       66.30       68.01      2.03 o 
   7   9   0        1.56        2.12      0.68 o 
   0  10   0      218.81      238.57      4.83 o 
   1  10   0      425.19      433.01      7.88 o 
   2  10   0      128.51      128.02      1.93 o 
   3  10   0        0.78        1.51      0.41 o 
   4  10   0       85.16       86.70      1.96 o 
   5  10   0       74.23       74.48      1.34 o 
   6  10   0        4.50        5.10      0.84 o 
   7  10   0       30.79       30.85      1.62 o 
   1  11   0      115.31      112.38      2.10 o 
   2  11   0       53.80       53.81      1.20 o 
   3  11   0       55.24       51.10      1.34 o 
   4  11   0      336.27      317.48      6.11 o 
   5  11   0        1.13        1.02      0.56 o 
   6  11   0       23.90       23.67      1.48 o 
   7  11   0        2.06        2.94      1.36 o 
   0  12   0       80.80       81.15      4.32 o 
   1  12   0      273.31      277.84      4.11 o 
   2  12   0       56.73       54.06      1.41 o 
   3  12   0      131.37      125.21      2.60 o 
   4  12   0      109.21      103.50      2.83 o 
   5  12   0       13.03       14.51      1.20 o 
   6  12   0        9.07        9.44      1.03 o 
   1  13   0      118.90      116.29      2.32 o 
   2  13   0      143.44      148.33      2.69 o 
   3  13   0       32.93       31.34      1.29 o 
   4  13   0       79.70       79.69      2.24 o 
   5  13   0        2.00        1.41      0.70 o 
   6  13   0        4.81        4.15      0.82 o 
   0  14   0      333.22      328.20     12.25 o 
   1  14   0       36.93       37.28      1.33 o 
   2  14   0      121.42      116.27      2.24 o 
   3  14   0       26.96       26.92      1.19 o 
   4  14   0      223.50      214.75      4.60 o 
   5  14   0        9.59        8.39      0.97 o 
   6  14   0       10.22       10.24      1.41 o 
   1  15   0      185.22      177.70      3.04 o 
   2  15   0      161.67      149.02      2.74 o 
   3  15   0       78.53       79.62      2.16 o 
   4  15   0       10.24       10.08      1.02 o 
   5  15   0        9.82        8.80      1.28 o 
   6  15   0       14.60       10.10      2.38 o 
   0  16   0        7.10        6.71      1.06 o 
   1  16   0       45.27       40.38      1.46 o 
   2  16   0        6.64        5.25      0.71 o 
   3  16   0       59.59       60.05      2.04 o 
   4  16   0       33.05       32.51      1.75 o 
   5  16   0        0.32       -0.39      0.75 o 
   1  17   0       75.08       77.45      2.02 o 
   2  17   0        8.98        7.56      0.88 o 
   3  17   0       43.96       47.01      5.51 o 
   4  17   0        1.38        2.05      0.81 o 
   5  17   0       14.55       15.12      1.82 o 
   0  18   0       14.72       16.77      1.36 o 
   1  18   0       17.66       18.75      1.02 o 
   2  18   0       13.38       15.99      1.14 o 
   3  18   0       32.89       34.36      2.21 o 
   4  18   0       10.84       11.58      1.13 o 
   5  18   0       29.13       30.76      2.84 o 
   1  19   0       48.57       49.93      1.79 o 
   2  19   0       29.39       32.96      1.33 o 
   3  19   0       19.37       20.30      1.47 o 
   4  19   0       13.99       15.47      2.36 o 
   0  20   0      128.62      128.67      4.03 o 
   1  20   0       15.63       16.45      1.16 o 
   2  20   0        3.07        2.82      0.75 o 
   3  20   0        2.20        1.89      0.88 o 
   4  20   0       17.47       19.90      1.64 o 
   1  21   0       11.58        9.83      1.69 o 
   2  21   0        4.67        4.42      0.89 o 
   3  21   0       23.44       26.04      2.14 o 
   0  22   0       85.71       94.93      3.59 o 
   1  22   0        4.53        4.57      0.87 o 
   2  22   0        5.54        4.48      1.01 o 
   1  23   0       13.85       14.59      2.32 o 
  -7   0   1        7.55        6.67      1.24 o 
  -6   0   1      403.85      387.44      7.96 o 
  -5   0   1       35.46       38.01      1.78 o 
  -4   0   1       50.40       48.78      2.01 o 
  -3   0   1      196.76      195.29      3.75 o 
  -2   0   1     2248.96     2258.47     65.95 o 
  -1   0   1      656.97      560.94     10.17 o 
   1   0   1     4975.62     4772.25    178.91 o 
   2   0   1       47.99       47.32      1.03 o 
   3   0   1      363.40      423.15      7.87 o 
   4   0   1      434.43      449.12      8.48 o 
   5   0   1      113.20      105.12      7.06 o 
   6   0   1        0.41        1.14      1.22 o 
   7   0   1       16.08       14.09      2.70 o 
  -7   1   1       34.93       34.54      2.53 o 
  -6   1   1      173.97      167.62      3.16 o 
  -5   1   1      290.65      279.25      4.28 o 
  -4   1   1       47.37       47.49      0.94 o 
  -3   1   1      122.20      121.99      1.39 o 
  -2   1   1      313.31      303.24      3.44 o 
  -1   1   1     1511.81     1290.66     18.62 o 
   0   1   1      481.28      483.84      5.10 o 
   1   1   1     1900.68     1853.84     35.29 o 
   2   1   1      803.45      772.01     18.13 o 
   3   1   1       72.26       69.27      1.50 o 
   4   1   1      147.99      157.82      2.48 o 
   5   1   1       89.37       88.71      2.02 o 
   6   1   1       12.92       18.15      3.96 o 
   7   1   1       68.36       70.93      4.17 o 
  -7   2   1        2.78        2.14      0.51 o 
  -6   2   1        7.64        8.47      0.68 o 
  -5   2   1       27.05       31.40      4.80 o 
  -4   2   1       89.03      102.37      1.31 o 
  -3   2   1      149.53      155.24      2.67 o 
  -2   2   1     1282.45     1273.06     19.21 o 
  -1   2   1     1289.34     1279.35     16.93 o 
   0   2   1      696.16      731.16      8.86 o 
   1   2   1      315.26      315.09      3.20 o 
   2   2   1     2209.94     2163.87     51.73 o 
   3   2   1      351.01      370.24      5.39 o 
   4   2   1      246.14      239.22      3.46 o 
   5   2   1       48.33       42.99      1.15 o 
   6   2   1      130.70      125.03      4.90 o 
   7   2   1        8.84        7.66      1.33 o 
  -7   3   1       58.62       60.32      3.63 o 
  -6   3   1        0.51        0.69      0.36 o 
  -5   3   1      484.57      475.93      6.46 o 
  -4   3   1       95.27       88.72      1.20 o 
  -3   3   1      159.43      164.85      1.77 o 
  -2   3   1     1121.49     1137.01     15.38 o 
  -1   3   1     1523.40     1488.22     21.16 o 
   0   3   1     4751.69     4754.89    102.29 o 
   1   3   1       62.46       54.88      0.78 o 
   2   3   1      385.98      398.91      6.30 o 
   3   3   1       13.54       11.61      1.54 o 
   4   3   1      198.89      214.78     10.46 o 
   5   3   1       20.14       19.81      1.26 o 
   6   3   1       45.20       45.06      1.31 o 
   7   3   1       67.83       65.40      2.89 o 
  -7   4   1       25.19       27.57      1.90 o 
  -6   4   1        8.21        7.84      0.96 o 
  -5   4   1      818.78      793.09     11.48 o 
  -4   4   1       48.75       41.32      0.78 o 
  -3   4   1      219.98      222.50      2.81 o 
  -2   4   1      379.21      372.06      3.94 o 
  -1   4   1     2695.97     2771.52     49.43 o 
   0   4   1     4715.20     4753.13    102.65 o 
   1   4   1      764.77      696.69     10.12 o 
   2   4   1       65.14       70.73      0.88 o 
   3   4   1      131.57      130.75      2.20 o 
   4   4   1      191.44      208.38      4.23 o 
   5   4   1       94.02       93.40      1.95 o 
   6   4   1       80.28       74.43      1.82 o 
   7   4   1       37.68       35.99      2.64 o 
  -7   5   1        5.00        6.09      1.02 o 
  -6   5   1       17.49       17.36      0.92 o 
  -5   5   1      208.69      207.70      2.97 o 
  -4   5   1       32.90       29.29      1.49 o 
  -3   5   1      102.49       98.69      4.41 o 
  -2   5   1        4.88        4.74      0.38 o 
  -1   5   1      761.35      765.66      9.22 o 
   0   5   1     1668.71     1667.00     25.17 o 
   1   5   1      649.42      590.15      7.35 o 
   2   5   1      509.38      523.31      7.21 o 
   3   5   1      112.65      117.45      2.29 o 
   4   5   1       55.34       58.73      1.47 o 
   5   5   1      109.75       99.66      4.59 o 
   6   5   1        9.35        8.58      0.81 o 
   7   5   1        0.75        0.79      0.71 o 
  -7   6   1        0.69        1.70      0.80 o 
  -6   6   1       23.91       25.15      0.87 o 
  -5   6   1       40.04       40.78      1.12 o 
  -4   6   1      178.65      175.80      2.44 o 
  -3   6   1      404.07      421.72      5.34 o 
  -2   6   1      217.77      226.25      2.64 o 
  -1   6   1     2139.59     2133.11     35.39 o 
   0   6   1      556.91      527.06      7.16 o 
   1   6   1      113.04      115.48      1.40 o 
   2   6   1      359.97      384.16      5.22 o 
   3   6   1       53.97       54.78      0.97 o 
   4   6   1        3.67        5.05      0.51 o 
   5   6   1       56.66       55.68      2.18 o 
   6   6   1       28.46       25.80      1.26 o 
   7   6   1       49.56       52.72      2.17 o 
  -7   7   1        5.03        6.97      0.96 o 
  -6   7   1       42.30       40.60      1.39 o 
  -5   7   1       52.57       51.47      1.19 o 
  -4   7   1      511.39      488.26      7.87 o 
  -3   7   1       25.27       27.17      0.65 o 
  -2   7   1      848.08      864.84     11.29 o 
  -1   7   1     1856.61     1841.47     32.14 o 
   0   7   1      879.04      835.01     11.72 o 
   1   7   1      186.28      182.19      2.24 o 
   2   7   1      217.66      218.02      3.00 o 
   3   7   1        2.31        3.97      0.34 o 
   4   7   1       12.72       12.48      0.77 o 
   5   7   1      397.19      379.90      5.97 o 
   6   7   1       37.97       37.97      1.61 o 
   7   7   1        8.04        6.31      0.86 o 
  -7   8   1       20.86       22.36      1.72 o 
  -6   8   1       77.45       78.01      1.58 o 
  -5   8   1       43.38       39.48      1.49 o 
  -4   8   1      238.69      235.68      3.71 o 
  -3   8   1      175.71      163.96      2.34 o 
  -2   8   1      287.03      285.44      3.51 o 
  -1   8   1      410.61      393.78      5.01 o 
   0   8   1        3.74        5.59      0.42 o 
   1   8   1      317.05      323.16      4.08 o 
   2   8   1      163.73      159.56      2.48 o 
   3   8   1       90.84       95.03      1.47 o 
   4   8   1       12.66       11.73      0.46 o 
   5   8   1       22.21       23.57      1.41 o 
   6   8   1       61.22       51.97      3.83 o 
   7   8   1       14.01       14.14      1.09 o 
  -7   9   1        4.99        3.03      1.09 o 
  -6   9   1        9.44        9.58      0.90 o 
  -5   9   1       49.33       47.34      1.54 o 
  -4   9   1      134.63      139.83      2.43 o 
  -3   9   1      131.71      130.35      2.15 o 
  -2   9   1       60.39       60.13      1.04 o 
  -1   9   1      292.83      299.54      4.20 o 
   0   9   1      235.85      234.97      3.03 o 
   1   9   1      113.84      118.65      2.31 o 
   2   9   1      138.27      138.96      1.93 o 
   3   9   1        8.02        8.19      0.45 o 
   4   9   1       14.67       15.78      0.60 o 
   5   9   1       98.89       97.82      2.15 o 
   6   9   1       17.19       16.57      1.14 o 
   7   9   1       16.74       19.94      1.64 o 
  -7  10   1       40.72       46.04      2.11 o 
  -6  10   1       13.52       13.38      0.87 o 
  -5  10   1      130.73      130.53      2.62 o 
  -4  10   1       58.26       55.84      1.46 o 
  -3  10   1        0.26        0.28      0.39 o 
  -2  10   1       22.80       22.87      0.73 o 
  -1  10   1      416.66      415.97      5.63 o 
   0  10   1       68.01       70.46      1.26 o 
   1  10   1      228.60      225.70      3.63 o 
   2  10   1       33.43       34.85      0.96 o 
   3  10   1      122.22      127.52      2.60 o 
   4  10   1       22.05       21.01      0.86 o 
   5  10   1       19.16       21.10      1.35 o 
   6  10   1       41.55       42.10      2.13 o 
   7  10   1        7.51        8.01      1.23 o 
  -6  11   1       11.42       12.75      2.49 o 
  -5  11   1       25.70       26.72      1.40 o 
  -4  11   1        2.17        2.18      0.51 o 
  -3  11   1       97.92       96.20      1.83 o 
  -2  11   1      306.50      299.67      4.27 o 
  -1  11   1      210.14      207.10      2.98 o 
   0  11   1      136.74      137.47      2.11 o 
   1  11   1      182.24      180.62      3.01 o 
   2  11   1      171.46      176.17      2.84 o 
   3  11   1      108.31      102.00      1.73 o 
   4  11   1       31.58       29.10      1.04 o 
   5  11   1       84.43       73.75      2.71 o 
   6  11   1       59.58       60.37      1.96 o 
  -6  12   1       45.70       48.29      2.18 o 
  -5  12   1       21.84       24.06      1.31 o 
  -4  12   1       42.42       46.89      1.54 o 
  -3  12   1      125.65      125.99      2.32 o 
  -2  12   1        7.38        9.48      0.65 o 
  -1  12   1        6.84        7.57      0.67 o 
   0  12   1      132.69      135.42      2.24 o 
   1  12   1       10.42       15.63      0.92 o 
   2  12   1      153.58      164.20      2.54 o 
   3  12   1       18.55       18.32      1.00 o 
   4  12   1      276.39      275.52      4.37 o 
   5  12   1       45.50       45.59      1.94 o 
   6  12   1       18.59       20.05      1.36 o 
  -6  13   1       24.06       24.25      1.51 o 
  -5  13   1        8.69        9.21      1.18 o 
  -4  13   1       78.54       72.14      2.01 o 
  -3  13   1       55.50       55.60      1.35 o 
  -2  13   1       58.87       67.41      1.52 o 
  -1  13   1        9.49       11.61      0.73 o 
   0  13   1      125.42      119.71      2.06 o 
   1  13   1       57.34       59.49      2.15 o 
   2  13   1        6.83        7.98      0.73 o 
   3  13   1       85.52       92.50      2.64 o 
   4  13   1        1.06        1.35      0.58 o 
   5  13   1      107.05      106.70      3.09 o 
   6  13   1       12.34       15.97      1.50 o 
  -6  14   1       81.82       86.48      3.59 o 
  -5  14   1       15.60       17.80      1.88 o 
  -4  14   1       16.20       16.29      0.92 o 
  -3  14   1       20.53       22.23      1.11 o 
  -2  14   1       28.84       32.03      1.12 o 
  -1  14   1       16.78       17.56      0.88 o 
   0  14   1       46.11       44.13      1.31 o 
   1  14   1       87.90       86.94      1.88 o 
   2  14   1      102.68       99.54      2.10 o 
   3  14   1       13.32       12.20      0.86 o 
   4  14   1      197.45      192.97      3.57 o 
   5  14   1       80.99       81.48      3.11 o 
   6  14   1       16.33       19.46      1.39 o 
  -6  15   1       44.71       45.68      1.99 o 
  -5  15   1        4.10        4.16      0.78 o 
  -4  15   1       36.97       36.18      1.46 o 
  -3  15   1       25.23       23.61      1.27 o 
  -2  15   1       34.49       35.49      1.19 o 
  -1  15   1       94.53       90.16      2.91 o 
   0  15   1       59.43       56.15      1.87 o 
   1  15   1      177.94      171.25      3.10 o 
   2  15   1       49.10       46.48      1.34 o 
   3  15   1      104.78       99.47      2.20 o 
   4  15   1      105.93      102.46      2.17 o 
   5  15   1       61.73       62.09      2.75 o 
   6  15   1       36.67       37.57      1.83 o 
  -5  16   1        0.65        0.44      0.74 o 
  -4  16   1       39.63       40.21      1.60 o 
  -3  16   1       48.92       46.70      1.86 o 
  -2  16   1        9.73       11.12      0.81 o 
  -1  16   1       73.02       70.63      1.71 o 
   0  16   1       20.75       22.83      1.96 o 
   1  16   1       90.15       83.35      2.14 o 
   2  16   1       27.92       27.61      1.07 o 
   3  16   1       60.10       57.65      1.74 o 
   4  16   1       15.29       18.04      1.05 o 
   5  16   1       55.82       58.15      2.36 o 
  -5  17   1       12.51       12.46      2.13 o 
  -4  17   1       12.31       12.86      1.05 o 
  -3  17   1       16.32       15.23      1.33 o 
  -2  17   1       37.24       37.01      1.45 o 
  -1  17   1       34.07       34.71      1.71 o 
   0  17   1       61.29       57.80      1.81 o 
   1  17   1        1.62        1.19      0.62 o 
   2  17   1        7.83        8.34      0.82 o 
   3  17   1      165.12      160.62      3.42 o 
   4  17   1       13.07       13.63      0.98 o 
   5  17   1      130.61      133.68      4.58 o 
  -5  18   1       33.62       35.14      1.85 o 
  -4  18   1       10.17       10.90      1.01 o 
  -3  18   1       17.76       17.09      1.31 o 
  -2  18   1       34.47       34.49      1.38 o 
  -1  18   1        2.25        1.82      0.74 o 
   0  18   1       85.30       82.45      2.19 o 
   1  18   1       70.28       66.50      2.15 o 
   2  18   1       36.59       37.84      1.46 o 
   3  18   1        4.26        4.61      1.02 o 
   4  18   1       25.51       29.15      1.57 o 
   5  18   1        8.68        7.90      1.59 o 
  -4  19   1       22.65       23.20      1.38 o 
  -3  19   1       18.27       17.42      1.30 o 
  -2  19   1       40.74       39.48      1.59 o 
  -1  19   1       17.91       17.02      1.34 o 
   0  19   1        2.09        1.84      0.64 o 
   1  19   1        7.48        8.57      1.48 o 
   2  19   1        3.15        4.06      0.72 o 
   3  19   1       53.44       53.53      2.22 o 
   4  19   1       20.15       20.08      1.69 o 
  -4  20   1        0.05       -0.42      0.61 o 
  -3  20   1        6.75        4.85      1.17 o 
  -2  20   1        2.27        2.36      0.73 o 
  -1  20   1        4.83        4.84      0.83 o 
   0  20   1        5.25        4.69      0.91 o 
   1  20   1       39.68       37.90      1.57 o 
   2  20   1        7.92       11.59      1.49 o 
   3  20   1        2.56        1.98      0.78 o 
   4  20   1        7.71        7.76      1.58 o 
  -3  21   1        8.73        7.92      1.26 o 
  -2  21   1       16.91       17.20      1.33 o 
  -1  21   1       14.84       17.94      1.40 o 
   0  21   1       24.35       21.33      3.32 o 
   1  21   1       28.67       28.20      1.41 o 
   2  21   1        9.44       10.57      1.09 o 
   3  21   1        7.13        6.96      1.48 o 
  -2  22   1       22.12       23.10      2.57 o 
  -1  22   1       33.66       35.33      1.89 o 
   0  22   1       11.53       11.63      1.16 o 
   1  22   1        0.03       -0.44      0.65 o 
   2  22   1       11.42        9.84      1.24 o 
  -1  23   1       41.80       43.16      1.94 o 
   0  23   1        6.17        5.98      0.98 o 
   1  23   1       10.78        8.61      1.34 o 
  -7   0   2       36.06       36.83      2.04 o 
  -6   0   2       36.58       35.91      1.31 o 
  -5   0   2      696.77      683.92     13.01 o 
  -4   0   2      179.95      170.23      2.90 o 
  -3   0   2        0.46        0.22      0.25 o 
  -2   0   2       61.41       58.58      1.28 o 
  -1   0   2     3709.23     3770.97    125.65 o 
   0   0   2        0.00       -0.27      0.32 o 
   1   0   2     1074.52      960.41     21.26 o 
   2   0   2      824.20      860.44     19.45 o 
   3   0   2       96.55       92.92      2.40 o 
   4   0   2        8.61       10.36      0.62 o 
   5   0   2      186.08      190.74      7.21 o 
   6   0   2      189.94      180.76      8.24 o 
   7   0   2       10.04       10.62      2.58 o 
  -7   1   2       35.04       35.34      1.11 o 
  -6   1   2      108.10      106.72      2.11 o 
  -5   1   2      251.90      252.24      3.34 o 
  -4   1   2        5.49        7.38      0.53 o 
  -3   1   2      601.26      625.94      8.28 o 
  -2   1   2      131.19      129.57      1.33 o 
  -1   1   2     2005.24     2011.70     50.31 o 
   0   1   2       64.60       66.64      0.80 o 
   1   1   2       64.44       54.15      0.88 o 
   2   1   2     1351.84     1418.46     26.20 o 
   3   1   2      146.22      144.48      2.61 o 
   4   1   2      104.30       98.78      1.67 o 
   5   1   2       14.48       20.10      4.44 o 
   6   1   2       46.24       53.79      6.41 o 
   7   1   2        8.41        6.45      1.63 o 
  -7   2   2        5.73        5.02      0.77 o 
  -6   2   2       10.56       10.26      0.70 o 
  -5   2   2       79.49       85.52      2.26 o 
  -4   2   2       62.81       60.27      0.94 o 
  -3   2   2      629.06      648.58      8.77 o 
  -2   2   2       91.81      110.29      1.00 o 
  -1   2   2     2049.42     2123.20     42.41 o 
   0   2   2      406.36      388.72      5.01 o 
   1   2   2       15.97       17.65      0.40 o 
   2   2   2      585.39      607.38     18.49 o 
   3   2   2      546.15      582.20     10.58 o 
   4   2   2       69.33       67.66      4.64 o 
   5   2   2       47.66       39.51      2.49 o 
   6   2   2       22.75       20.42      1.16 o 
   7   2   2       19.13       18.64      2.72 o 
  -7   3   2       29.14       27.65      0.97 o 
  -6   3   2       77.70       78.89      1.55 o 
  -5   3   2      380.99      382.93      5.29 o 
  -4   3   2      302.55      287.35      6.45 o 
  -3   3   2      139.95      146.24      2.18 o 
  -2   3   2      653.06      673.18      8.57 o 
  -1   3   2      351.68      363.53      4.68 o 
   0   3   2     1024.61     1003.73     14.37 o 
   1   3   2      286.62      279.86      3.57 o 
   2   3   2      320.29      344.02      5.53 o 
   3   3   2      357.43      364.31      6.39 o 
   4   3   2       44.38       44.13      1.19 o 
   5   3   2      148.52      136.53      2.57 o 
   6   3   2      122.18      125.27      4.08 o 
   7   3   2       30.86       36.22      2.32 o 
  -7   4   2       22.56       23.02      1.15 o 
  -6   4   2       92.62       92.08      1.75 o 
  -5   4   2       28.76       26.53      0.85 o 
  -4   4   2      457.06      459.72      6.28 o 
  -3   4   2      266.29      249.07      3.57 o 
  -2   4   2      960.54      993.89     12.82 o 
  -1   4   2       59.77       66.64      0.62 o 
   0   4   2     2387.60     2418.83     45.45 o 
   1   4   2       52.99       60.44      1.12 o 
   2   4   2       91.64       93.52      1.30 o 
   3   4   2      244.76      241.78      4.29 o 
   4   4   2       17.49       17.40      1.32 o 
   5   4   2        3.81        2.41      0.73 o 
   6   4   2       84.72       86.08      2.68 o 
   7   4   2        0.15        0.14      0.90 o 
  -7   5   2       14.20       15.86      0.93 o 
  -6   5   2       38.43       35.94      1.32 o 
  -5   5   2       26.98       26.43      0.81 o 
  -4   5   2       56.43       63.24      1.28 o 
  -3   5   2      362.09      362.19      4.07 o 
  -2   5   2      150.94      171.23      1.87 o 
  -1   5   2      152.48      145.68      1.50 o 
   0   5   2     2770.08     2847.00     56.99 o 
   1   5   2      216.88      236.55      2.81 o 
   2   5   2      317.60      324.89      5.34 o 
   3   5   2      506.84      504.86      9.92 o 
   4   5   2       39.20       35.69      1.74 o 
   5   5   2       87.87       78.69      1.73 o 
   6   5   2        1.79        1.61      0.70 o 
   7   5   2       19.02       18.40      4.16 o 
  -7   6   2       15.61       14.73      4.62 o 
  -6   6   2        3.60        3.83      0.54 o 
  -5   6   2       70.66       68.71      1.59 o 
  -4   6   2        8.16        8.62      0.52 o 
  -3   6   2       15.76       16.52      0.74 o 
  -2   6   2       82.45       85.55      1.05 o 
  -1   6   2      555.46      554.08      6.31 o 
   0   6   2     1512.36     1542.06     23.16 o 
   1   6   2      275.23      304.15      3.50 o 
   2   6   2      482.01      506.02      7.29 o 
   3   6   2      243.55      220.56      3.79 o 
   4   6   2       40.06       39.15      1.44 o 
   5   6   2        7.20        5.39      0.69 o 
   6   6   2       15.63       17.66      1.04 o 
   7   6   2        0.18        0.30      0.66 o 
  -7   7   2        7.49        8.69      1.83 o 
  -6   7   2       19.62       21.49      2.08 o 
  -5   7   2       37.38       39.55      1.15 o 
  -4   7   2      209.92      203.33      3.13 o 
  -3   7   2      131.86      131.83      1.98 o 
  -2   7   2      112.26      113.68      1.54 o 
  -1   7   2      109.38      107.70      1.29 o 
   0   7   2       39.25       37.59      0.64 o 
   1   7   2      126.97      139.17      2.64 o 
   2   7   2      218.01      223.78      3.18 o 
   3   7   2       72.69       66.49      1.57 o 
   4   7   2       14.85       15.06      0.93 o 
   5   7   2       21.56       24.12      1.71 o 
   6   7   2       25.78       21.68      2.52 o 
   7   7   2        6.62        6.78      0.91 o 
  -7   8   2       12.97       14.89      4.00 o 
  -6   8   2        9.89       10.41      0.95 o 
  -5   8   2       17.34       18.04      0.65 o 
  -4   8   2       19.48       19.14      0.90 o 
  -3   8   2       46.03       46.85      0.91 o 
  -2   8   2      161.03      170.57      1.99 o 
  -1   8   2     1510.87     1530.85     23.98 o 
   0   8   2      353.47      349.01      4.02 o 
   1   8   2      843.08      862.44     14.24 o 
   2   8   2      401.54      423.12      6.14 o 
   3   8   2      140.86      143.56      2.36 o 
   4   8   2      130.27      128.93      2.75 o 
   5   8   2        3.87        3.74      0.74 o 
   6   8   2       30.58       28.16      1.30 o 
   7   8   2       21.31       21.18      1.38 o 
  -7   9   2       24.63       29.20      1.88 o 
  -6   9   2       19.79       22.60      1.56 o 
  -5   9   2       19.40       18.81      1.33 o 
  -4   9   2       27.45       24.14      1.13 o 
  -3   9   2       30.15       30.95      0.90 o 
  -2   9   2       74.58       75.83      1.18 o 
  -1   9   2     1058.96     1064.22     15.07 o 
   0   9   2      502.98      519.78      7.03 o 
   1   9   2      278.97      287.89      4.01 o 
   2   9   2      457.94      487.36      7.84 o 
   3   9   2        2.40        2.04      0.46 o 
   4   9   2      610.51      602.72     10.16 o 
   5   9   2       26.84       25.30      1.81 o 
   6   9   2        2.03        2.61      0.87 o 
   7   9   2       13.90       14.54      1.27 o 
  -6  10   2        8.95        6.71      1.47 o 
  -5  10   2       25.25       24.39      1.07 o 
  -4  10   2       54.78       53.32      1.26 o 
  -3  10   2       42.40       40.87      0.93 o 
  -2  10   2       36.09       36.57      0.82 o 
  -1  10   2      169.81      170.57      2.36 o 
   0  10   2      447.50      440.63      5.85 o 
   1  10   2       42.81       42.83      1.02 o 
   2  10   2      467.76      475.22      7.96 o 
   3  10   2       39.54       39.09      0.98 o 
   4  10   2      634.43      616.76     10.24 o 
   5  10   2       33.61       31.74      2.08 o 
   6  10   2        2.71        2.23      0.71 o 
  -6  11   2        1.75        1.44      0.51 o 
  -5  11   2       27.77       30.59      1.10 o 
  -4  11   2       25.49       27.63      0.95 o 
  -3  11   2       10.34       10.68      0.62 o 
  -2  11   2       33.02       33.77      0.97 o 
  -1  11   2      420.04      420.62      5.89 o 
   0  11   2      343.51      333.31      4.87 o 
   1  11   2      179.91      184.12      2.90 o 
   2  11   2       12.04       12.08      0.76 o 
   3  11   2       16.63       16.54      0.74 o 
   4  11   2        7.45        7.51      0.88 o 
   5  11   2      137.73      137.77      3.36 o 
   6  11   2       10.23       13.43      1.19 o 
  -6  12   2        5.61        4.04      1.00 o 
  -5  12   2       29.62       30.22      3.00 o 
  -4  12   2        7.36        7.21      0.78 o 
  -3  12   2        8.13        9.05      0.69 o 
  -2  12   2       53.03       49.15      1.25 o 
  -1  12   2       70.61       68.98      1.33 o 
   0  12   2       91.68       89.73      1.73 o 
   1  12   2      213.80      214.68      3.30 o 
   2  12   2        2.21        2.60      0.50 o 
   3  12   2      107.07      109.14      2.17 o 
   4  12   2       68.70       64.92      1.53 o 
   5  12   2       67.87       67.81      2.09 o 
   6  12   2        3.50        2.74      1.04 o 
  -6  13   2       20.36       23.93      2.50 o 
  -5  13   2       28.24       30.07      1.33 o 
  -4  13   2       10.74       11.14      0.72 o 
  -3  13   2        5.59        8.57      1.58 o 
  -2  13   2      147.50      141.29      2.34 o 
  -1  13   2       50.29       52.14      1.25 o 
   0  13   2      294.25      283.44      4.14 o 
   1  13   2       37.35       39.23      1.46 o 
   2  13   2       83.29       84.64      2.50 o 
   3  13   2      106.90      105.27      2.43 o 
   4  13   2       65.06       64.07      2.07 o 
   5  13   2       45.42       46.38      2.10 o 
   6  13   2       18.95       18.27      1.82 o 
  -6  14   2       41.50       46.07      3.04 o 
  -5  14   2       70.50       63.64      6.33 o 
  -4  14   2        0.45        1.34      0.53 o 
  -3  14   2       22.34       21.28      1.28 o 
  -2  14   2      139.14      135.91      2.46 o 
  -1  14   2      292.35      283.51      4.46 o 
   0  14   2      180.43      176.21      3.05 o 
   1  14   2      124.75      119.58      2.33 o 
   2  14   2       10.82        8.12      0.98 o 
   3  14   2      122.54      118.21      2.70 o 
   4  14   2       22.55       25.43      1.16 o 
   5  14   2       36.62       40.64      1.85 o 
   6  14   2        0.84        0.86      0.73 o 
  -5  15   2       27.75       26.31      1.46 o 
  -4  15   2       54.17       52.31      2.21 o 
  -3  15   2       23.46       21.84      0.91 o 
  -2  15   2       15.11       18.20      0.96 o 
  -1  15   2       38.91       37.56      1.54 o 
   0  15   2      123.72      117.08      3.00 o 
   1  15   2       29.54       28.08      1.28 o 
   2  15   2       45.54       42.61      1.64 o 
   3  15   2       25.07       23.62      1.17 o 
   4  15   2       16.49       18.53      1.21 o 
   5  15   2        1.20        0.92      0.70 o 
  -5  16   2        1.39        2.14      0.82 o 
  -4  16   2       19.83       19.50      1.02 o 
  -3  16   2        4.55        4.56      0.70 o 
  -2  16   2        8.20       10.70      0.86 o 
  -1  16   2       60.60       61.47      2.08 o 
   0  16   2       56.05       57.10      1.91 o 
   1  16   2        8.16        7.09      0.80 o 
   2  16   2        1.80        1.34      0.77 o 
   3  16   2       66.26       62.22      3.12 o 
   4  16   2       17.18       18.15      1.17 o 
   5  16   2       27.53       24.79      3.58 o 
  -5  17   2       18.59       20.70      1.45 o 
  -4  17   2        9.31        7.71      0.99 o 
  -3  17   2        9.25       10.01      0.83 o 
  -2  17   2       73.87       69.59      2.15 o 
  -1  17   2       67.13       65.06      1.67 o 
   0  17   2       45.26       48.24      1.92 o 
   1  17   2       17.83       17.94      1.25 o 
   2  17   2       14.83       14.78      1.09 o 
   3  17   2       47.33       48.25      1.69 o 
   4  17   2       65.28       69.51      2.80 o 
   5  17   2       19.92       23.19      1.74 o 
  -4  18   2        8.74        7.03      1.19 o 
  -3  18   2       37.64       38.42      1.57 o 
  -2  18   2       80.74       73.06      2.19 o 
  -1  18   2       24.31       27.27      1.42 o 
   0  18   2       44.30       47.86      1.71 o 
   1  18   2        7.99       10.74      1.76 o 
   2  18   2        0.17        0.51      0.54 o 
   3  18   2       17.41       17.20      1.17 o 
   4  18   2       10.00        8.40      1.25 o 
  -4  19   2        1.02        0.59      0.57 o 
  -3  19   2       29.27       29.37      1.49 o 
  -2  19   2       20.97       22.15      1.24 o 
  -1  19   2        2.41        2.15      0.83 o 
   0  19   2       28.65       30.50      1.35 o 
   1  19   2        7.94        6.38      0.97 o 
   2  19   2       10.94        9.18      0.95 o 
   3  19   2       23.10       24.30      1.34 o 
   4  19   2       15.49       18.75      1.74 o 
  -3  20   2        9.66        9.08      1.36 o 
  -2  20   2       18.69       21.15      1.72 o 
  -1  20   2       19.88       24.06      1.28 o 
   0  20   2       38.08       33.67      1.98 o 
   1  20   2       20.29       20.68      1.35 o 
   2  20   2       12.67       11.60      2.95 o 
   3  20   2       10.02        9.17      1.40 o 
  -3  21   2        7.28        7.06      0.96 o 
  -2  21   2       34.20       36.89      1.62 o 
  -1  21   2        3.75        4.27      0.84 o 
   0  21   2       45.40       45.54      1.80 o 
   1  21   2       52.52       57.09      2.07 o 
   2  21   2        8.92        9.74      1.20 o 
   3  21   2       38.78       39.67      2.59 o 
  -2  22   2        7.62        8.54      1.19 o 
  -1  22   2       10.04       10.33      1.25 o 
   0  22   2        3.99        4.07      0.94 o 
   1  22   2       16.42       17.08      1.47 o 
   2  22   2        8.51        9.46      1.38 o 
  -7   0   3       51.83       52.18      2.35 o 
  -6   0   3        0.00       -0.60      0.60 o 
  -5   0   3      221.29      222.64      4.20 o 
  -4   0   3      105.25       96.93      2.30 o 
  -3   0   3      285.55      273.25      4.06 o 
  -2   0   3      124.42      134.12      1.86 o 
  -1   0   3      984.67      980.07     20.56 o 
   0   0   3      191.38      187.54      4.81 o 
   1   0   3       80.37       85.06      1.72 o 
   2   0   3        0.52       -0.21      0.38 o 
   3   0   3      131.48      119.77      3.51 o 
   4   0   3        3.25        3.56      0.47 o 
   5   0   3       67.50       59.77      3.81 o 
   6   0   3        2.46        1.40      1.60 o 
   7   0   3       11.46        8.09      2.71 o 
  -7   1   3        3.12        3.56      0.58 o 
  -6   1   3       71.38       70.66      1.44 o 
  -5   1   3      223.50      225.69      2.93 o 
  -4   1   3      116.02      116.00      1.50 o 
  -3   1   3       70.17       76.91      1.89 o 
  -2   1   3      786.40      834.03     12.43 o 
  -1   1   3       29.27       27.84      0.37 o 
   0   1   3      292.54      306.22      3.91 o 
   1   1   3      442.27      459.80      6.42 o 
   2   1   3      129.89      115.97      2.11 o 
   3   1   3       26.02       21.26      1.02 o 
   4   1   3       23.26       21.35      2.39 o 
   5   1   3        0.68        0.62      0.73 o 
   6   1   3       38.04       44.84      2.85 o 
   7   1   3       11.89       10.32      3.47 o 
  -7   2   3       22.97       26.82      1.01 o 
  -6   2   3       22.11       22.89      0.91 o 
  -5   2   3      292.31      293.64      3.83 o 
  -4   2   3       80.96       83.33      1.18 o 
  -3   2   3      682.84      700.02      9.20 o 
  -2   2   3     1092.38     1096.23     21.07 o 
  -1   2   3      450.22      395.07     13.37 o 
   0   2   3       92.41       96.31      1.03 o 
   1   2   3       95.52      100.29      1.35 o 
   2   2   3       79.86       74.40      1.13 o 
   3   2   3      106.77      100.82      2.53 o 
   4   2   3       52.90       55.42      2.32 o 
   5   2   3       99.52       91.16      5.48 o 
   6   2   3       32.71       31.89      7.13 o 
   7   2   3       26.07       23.67      2.95 o 
  -7   3   3        8.41        9.01      0.74 o 
  -6   3   3       54.54       55.90      1.24 o 
  -5   3   3       67.10       64.68      1.23 o 
  -4   3   3       17.60       20.05      0.54 o 
  -3   3   3      373.01      377.04      4.34 o 
  -2   3   3       53.13       57.12      1.99 o 
  -1   3   3       27.84       28.25      0.70 o 
   0   3   3      214.85      204.88      2.66 o 
   1   3   3      112.80      131.67      1.86 o 
   2   3   3       75.37       81.70      2.07 o 
   3   3   3      118.81      119.06      1.82 o 
   4   3   3       68.23       70.95     10.34 o 
   5   3   3       49.94       47.69      2.10 o 
   6   3   3       77.05       83.97      6.81 o 
   7   3   3        5.45        5.49      3.01 o 
  -7   4   3        5.06        7.70      1.29 o 
  -6   4   3      272.70      265.30      3.61 o 
  -5   4   3       35.00       38.47      1.29 o 
  -4   4   3       78.36       77.64      1.15 o 
  -3   4   3      118.41      120.81      2.32 o 
  -2   4   3      691.71      675.03     10.76 o 
  -1   4   3       17.38       15.35      1.12 o 
   0   4   3       82.76       81.88      1.24 o 
   1   4   3     1179.92     1264.57     22.44 o 
   2   4   3       34.46       37.72      2.23 o 
   3   4   3      114.44      105.43      5.18 o 
   4   4   3       77.74       77.21      3.64 o 
   5   4   3       22.95       25.97      2.86 o 
   6   4   3       65.84       71.14      5.53 o 
   7   4   3       24.30       26.72      2.25 o 
  -7   5   3        3.77        2.66      1.10 o 
  -6   5   3      104.50      107.83      2.38 o 
  -5   5   3       92.55       89.80      1.58 o 
  -4   5   3       64.29       63.66      1.53 o 
  -3   5   3       73.04       65.68      0.88 o 
  -2   5   3       12.68       15.57      0.73 o 
  -1   5   3        7.61        7.60      0.21 o 
   0   5   3       78.24       79.81      0.97 o 
   1   5   3      322.04      354.04      5.04 o 
   2   5   3      385.04      423.78      6.73 o 
   3   5   3      153.49      145.00      3.39 o 
   4   5   3      506.80      506.09     12.06 o 
   5   5   3       25.76       24.25      2.16 o 
   6   5   3       25.72       24.72      2.46 o 
   7   5   3        7.32        6.11      1.60 o 
  -7   6   3       17.12       18.78      1.68 o 
  -6   6   3        9.51       10.64      0.68 o 
  -5   6   3       28.89       30.46      0.69 o 
  -4   6   3       48.81       49.83      1.01 o 
  -3   6   3        3.09        3.01      0.27 o 
  -2   6   3      536.91      550.46      8.71 o 
  -1   6   3       14.21       17.73      0.70 o 
   0   6   3      587.11      614.88      7.54 o 
   1   6   3      234.51      253.53      3.03 o 
   2   6   3      421.81      458.56      6.05 o 
   3   6   3       18.71       17.67      1.06 o 
   4   6   3      159.54      173.27     11.17 o 
   5   6   3      163.30      161.72      8.59 o 
   6   6   3       35.11       31.10      1.76 o 
   7   6   3        5.45        4.61      1.23 o 
  -7   7   3        8.02        7.45      1.19 o 
  -6   7   3       41.98       43.06      1.18 o 
  -5   7   3        2.08        1.54      0.36 o 
  -4   7   3       70.70       70.24      1.39 o 
  -3   7   3      122.54      120.59      1.54 o 
  -2   7   3       17.69       19.80      0.30 o 
  -1   7   3      184.23      201.48      2.48 o 
   0   7   3      312.65      332.84      4.15 o 
   1   7   3       79.97       83.92      1.40 o 
   2   7   3      103.37      111.05      1.70 o 
   3   7   3       32.67       34.73      1.36 o 
   4   7   3      332.78      322.57      6.03 o 
   5   7   3      128.48      121.78      2.63 o 
   6   7   3       15.21       18.39      1.41 o 
   7   7   3       12.78       19.31      5.58 o 
  -7   8   3       64.99       67.14      7.45 o 
  -6   8   3       16.57       16.11      0.68 o 
  -5   8   3        5.67        5.14      0.59 o 
  -4   8   3        8.59        8.22      0.61 o 
  -3   8   3       36.20       36.22      0.54 o 
  -2   8   3       71.71       69.46      0.86 o 
  -1   8   3       11.21        9.96      0.74 o 
   0   8   3      551.13      570.07      8.10 o 
   1   8   3      166.88      173.59      2.33 o 
   2   8   3      136.85      137.49      1.94 o 
   3   8   3       74.41       78.86      2.80 o 
   4   8   3      168.69      174.25      3.88 o 
   5   8   3      101.65       97.34      2.36 o 
   6   8   3       19.87       20.03      1.99 o 
  -6   9   3       27.73       28.11      1.67 o 
  -5   9   3        9.26        8.88      0.96 o 
  -4   9   3       15.99       16.49      0.53 o 
  -3   9   3      130.55      124.85      1.95 o 
  -2   9   3       38.18       35.04      0.87 o 
  -1   9   3      259.42      262.68      3.30 o 
   0   9   3      185.17      199.18      3.15 o 
   1   9   3       30.96       32.66      1.23 o 
   2   9   3       56.55       61.06      1.26 o 
   3   9   3      137.80      140.73      4.17 o 
   4   9   3      127.97      123.01      3.14 o 
   5   9   3       73.71       72.11      2.05 o 
   6   9   3        7.41        5.98      1.08 o 
  -6  10   3      303.38      314.07     10.55 o 
  -5  10   3        1.34        1.49      0.56 o 
  -4  10   3       27.81       24.68      1.03 o 
  -3  10   3       34.59       35.06      0.87 o 
  -2  10   3      313.18      331.84      8.24 o 
  -1  10   3       55.84       59.00      0.94 o 
   0  10   3      298.07      288.60      4.28 o 
   1  10   3       42.56       41.38      1.09 o 
   2  10   3      266.71      268.74      4.48 o 
   3  10   3      106.27      108.38      1.74 o 
   4  10   3        2.61        2.61      0.76 o 
   5  10   3       60.34       55.47      2.03 o 
   6  10   3       15.65       17.95      1.35 o 
  -6  11   3       12.09       16.24      2.28 o 
  -5  11   3       21.17       17.65      1.04 o 
  -4  11   3       31.68       29.59      0.85 o 
  -3  11   3      126.65      126.13      2.29 o 
  -2  11   3       35.81       36.52      1.02 o 
  -1  11   3      142.94      139.94      1.99 o 
   0  11   3       49.14       46.94      1.12 o 
   1  11   3       20.17       22.74      0.96 o 
   2  11   3       38.10       37.02      1.21 o 
   3  11   3       18.32       18.47      0.75 o 
   4  11   3       35.19       32.36      2.59 o 
   5  11   3        9.80        9.12      0.99 o 
   6  11   3        4.44        5.69      0.97 o 
  -6  12   3       37.07       33.94      3.80 o 
  -5  12   3        2.31        1.25      0.47 o 
  -4  12   3       45.63       40.35      1.62 o 
  -3  12   3       62.19       54.06      1.12 o 
  -2  12   3      171.50      170.53      2.39 o 
  -1  12   3      291.67      285.92      4.80 o 
   0  12   3       35.95       33.58      1.04 o 
   1  12   3        9.61       11.04      0.87 o 
   2  12   3      374.08      354.97      6.15 o 
   3  12   3       72.73       73.56      1.62 o 
   4  12   3        0.72        1.55      0.80 o 
   5  12   3       31.09       32.56      1.65 o 
   6  12   3        4.15        4.46      1.16 o 
  -6  13   3       10.67       12.07      2.45 o 
  -5  13   3       48.59       46.00      1.67 o 
  -4  13   3       27.20       24.73      0.94 o 
  -3  13   3      236.99      213.17      3.32 o 
  -2  13   3      100.53       93.68      1.56 o 
  -1  13   3      598.91      576.10      8.84 o 
   0  13   3       28.64       28.99      0.95 o 
   1  13   3       83.08       82.69      1.92 o 
   2  13   3       44.27       41.51      1.33 o 
   3  13   3       27.78       24.81      1.17 o 
   4  13   3       29.07       29.25      1.61 o 
   5  13   3       23.25       25.99      2.31 o 
   6  13   3        4.10        3.66      0.95 o 
  -5  14   3        0.45       -0.66      1.28 o 
  -4  14   3       20.83       20.39      1.04 o 
  -3  14   3       28.95       26.41      0.95 o 
  -2  14   3       67.66       63.30      1.50 o 
  -1  14   3       42.98       44.94      1.22 o 
   0  14   3        9.21        9.36      0.78 o 
   1  14   3      141.33      143.43      2.84 o 
   2  14   3       22.70       20.94      1.23 o 
   3  14   3       18.43       18.35      1.33 o 
   4  14   3        4.88        4.34      0.85 o 
   5  14   3        1.26        2.58      0.89 o 
  -5  15   3       13.45       15.05      3.69 o 
  -4  15   3        2.12        2.18      0.67 o 
  -3  15   3        5.08        4.79      0.51 o 
  -2  15   3        2.92        2.57      0.53 o 
  -1  15   3      134.40      130.63      2.31 o 
   0  15   3      107.08      108.35      2.37 o 
   1  15   3       79.35       74.60      1.96 o 
   2  15   3       68.55       65.37      1.81 o 
   3  15   3       24.89       25.18      1.39 o 
   4  15   3      104.73      106.87      3.68 o 
   5  15   3       22.57       20.88      1.49 o 
  -5  16   3        3.02        2.45      1.44 o 
  -4  16   3        5.26        4.22      0.59 o 
  -3  16   3       44.46       38.95      1.29 o 
  -2  16   3      124.67      114.28      2.45 o 
  -1  16   3        5.99        4.99      0.72 o 
   0  16   3      186.75      182.70      3.57 o 
   1  16   3       24.90       24.83      1.41 o 
   2  16   3       26.05       25.79      1.27 o 
   3  16   3        4.10        3.63      0.72 o 
   4  16   3       36.04       38.15      1.99 o 
   5  16   3        0.07        0.31      0.72 o 
  -4  17   3       12.17       10.68      1.19 o 
  -3  17   3        0.68        1.39      0.69 o 
  -2  17   3       25.01       25.84      1.08 o 
  -1  17   3       10.78       10.40      0.81 o 
   0  17   3       66.10       62.43      2.13 o 
   1  17   3       50.68       51.72      1.80 o 
   2  17   3       27.14       26.80      1.48 o 
   3  17   3        5.22        5.02      0.91 o 
   4  17   3       16.16       17.78      1.70 o 
  -4  18   3        7.52        6.81      1.52 o 
  -3  18   3        1.30        0.82      0.47 o 
  -2  18   3      100.21       96.83      2.19 o 
  -1  18   3       55.53       55.88      1.62 o 
   0  18   3       52.95       54.15      2.66 o 
   1  18   3       25.62       27.43      2.12 o 
   2  18   3        3.83        2.72      0.76 o 
   3  18   3        9.63        8.91      1.09 o 
   4  18   3        0.85        0.53      0.79 o 
  -3  19   3       17.97       16.87      1.05 o 
  -2  19   3       14.59       15.48      0.99 o 
  -1  19   3       34.27       35.56      1.75 o 
   0  19   3       16.20       16.98      1.31 o 
   1  19   3        9.08       10.04      1.18 o 
   2  19   3        7.76        9.53      1.19 o 
   3  19   3        3.24        2.41      0.87 o 
  -3  20   3        1.83        1.29      0.68 o 
  -2  20   3       15.31       14.29      1.18 o 
  -1  20   3        4.10        3.93      1.15 o 
   0  20   3       24.66       25.26      1.47 o 
   1  20   3       38.30       37.31      2.63 o 
   2  20   3        1.70        1.48      0.77 o 
   3  20   3       10.68        9.15      1.48 o 
  -2  21   3        4.66        3.49      0.91 o 
  -1  21   3       24.43       28.86      1.46 o 
   0  21   3        9.38        7.39      1.02 o 
   1  21   3       43.49       46.76      2.16 o 
   2  21   3        0.80        0.88      0.86 o 
  -1  22   3        0.77        0.57      1.42 o 
   0  22   3       16.19       19.38      1.37 o 
   1  22   3       12.26       10.93      3.32 o 
  -7   0   4       79.24       76.27      4.82 o 
  -6   0   4        0.81        1.06      0.53 o 
  -5   0   4       27.20       26.93      1.13 o 
  -4   0   4       38.16       35.07      0.88 o 
  -3   0   4       79.40       69.69      1.74 o 
  -2   0   4       15.63       19.64      0.53 o 
  -1   0   4        0.50        0.83      0.22 o 
   0   0   4        2.99        2.90      0.44 o 
   1   0   4      655.57      682.08     14.70 o 
   2   0   4       23.48       19.72      6.63 o 
   3   0   4      197.98      437.42    340.54 o 
   4   0   4        8.45      151.36     95.97 o 
   5   0   4        4.95        6.49      1.78 o 
   6   0   4       13.91       17.78      3.07 o 
   7   0   4        0.01        2.09      3.60 o 
  -7   1   4       11.21       13.63      2.83 o 
  -6   1   4        6.89        6.80      0.52 o 
  -5   1   4        6.97        6.90      0.38 o 
  -4   1   4       40.96       41.69      0.61 o 
  -3   1   4       60.24       51.17      3.84 o 
  -2   1   4      146.22      141.58      2.06 o 
  -1   1   4       73.69       74.63      0.76 o 
   0   1   4       61.62       62.61      1.01 o 
   1   1   4      509.66      564.99      8.52 o 
   2   1   4       45.64       43.95      4.57 o 
   3   1   4      949.94      941.08     17.41 o 
   4   1   4      252.05      259.22      5.28 o 
   5   1   4        6.92        7.41      0.68 o 
   6   1   4       19.85       12.85      2.51 o 
   7   1   4        1.57        0.60      1.26 o 
  -7   2   4       26.44       28.16      1.43 o 
  -6   2   4        2.72        2.88      0.41 o 
  -5   2   4        3.36        3.45      0.31 o 
  -4   2   4        9.64       12.81      1.02 o 
  -3   2   4      120.40      113.41      2.46 o 
  -2   2   4       13.44       14.22      0.49 o 
  -1   2   4       88.85       87.31      1.18 o 
   0   2   4      462.82      486.85      6.40 o 
   1   2   4       25.06       26.05      0.61 o 
   2   2   4       32.61       35.02      1.50 o 
   3   2   4       48.13       48.91      1.62 o 
   4   2   4       32.27       38.12      9.36 o 
   5   2   4       12.10       14.74      1.44 o 
   6   2   4       31.32       45.41      7.69 o 
   7   2   4        6.02        6.65      2.40 o 
  -7   3   4        2.42        2.30      0.98 o 
  -6   3   4       25.14       25.29      1.70 o 
  -5   3   4       25.52       24.71      1.36 o 
  -4   3   4       37.36       35.76      0.56 o 
  -3   3   4        8.38        9.11      0.55 o 
  -2   3   4      119.44      127.81      2.03 o 
  -1   3   4      465.07      446.23      6.20 o 
   0   3   4       10.04       10.26      1.08 o 
   1   3   4       37.68       34.48      0.88 o 
   2   3   4        6.48        7.52      0.58 o 
   3   3   4       53.72       55.29      2.27 o 
   4   3   4       57.25       59.93      3.89 o 
   5   3   4       33.80       37.52      1.64 o 
   6   3   4       50.28       42.01      3.29 o 
   7   3   4        8.43        7.39      2.02 o 
  -7   4   4        3.44        3.06      0.84 o 
  -6   4   4       21.16       23.24      1.26 o 
  -5   4   4       86.51       84.27      1.42 o 
  -4   4   4       93.01      102.10      4.29 o 
  -3   4   4       86.69       86.37      2.09 o 
  -2   4   4       48.47       49.38      1.29 o 
  -1   4   4      535.51      523.56     10.61 o 
   0   4   4       84.87       86.41      1.50 o 
   1   4   4       86.38       87.54      1.54 o 
   2   4   4      801.86      801.76     13.49 o 
   3   4   4       49.37       51.99      1.36 o 
   4   4   4      578.82      557.60     13.28 o 
   5   4   4        3.68        5.01      0.73 o 
   6   4   4        5.61        4.62      1.18 o 
  -6   5   4       27.94       27.34      1.83 o 
  -5   5   4      138.35      141.46      3.88 o 
  -4   5   4       70.93       70.19      2.52 o 
  -3   5   4       73.47       69.40      1.62 o 
  -2   5   4      118.83      117.19      2.40 o 
  -1   5   4      329.17      343.08      5.57 o 
   0   5   4      166.72      181.06      2.39 o 
   1   5   4       84.73       83.69      1.56 o 
   2   5   4      276.68      258.95      4.01 o 
   3   5   4       52.67       53.84      3.72 o 
   4   5   4      256.35      248.95     11.42 o 
   5   5   4      141.94      147.51      3.15 o 
   6   5   4       15.41       18.76      1.49 o 
  -6   6   4       81.11       91.13      3.04 o 
  -5   6   4      116.54      117.27      3.40 o 
  -4   6   4        4.66        2.57      1.05 o 
  -3   6   4       67.66       73.64      2.32 o 
  -2   6   4        8.92        9.57      0.83 o 
  -1   6   4      526.57      532.65      6.83 o 
   0   6   4      239.77      235.22      4.40 o 
   1   6   4      146.56      156.11      2.37 o 
   2   6   4      154.00      168.71      4.30 o 
   3   6   4      244.06      240.32      4.10 o 
   4   6   4      104.71       98.18      3.05 o 
   5   6   4       36.68       37.89      1.64 o 
   6   6   4        3.87        3.17      0.70 o 
  -6   7   4       21.92       22.65      1.50 o 
  -5   7   4        2.41        0.56      0.95 o 
  -4   7   4       41.06       36.39      1.40 o 
  -3   7   4       40.34       41.73      1.25 o 
  -2   7   4      447.96      452.09      7.49 o 
  -1   7   4       58.96       60.36      0.75 o 
   0   7   4       42.86       51.89      0.91 o 
   1   7   4       74.96       94.60      4.09 o 
   2   7   4      172.02      172.29      2.72 o 
   3   7   4       11.90       11.28      0.52 o 
   4   7   4       17.33       19.40      1.86 o 
   5   7   4       20.67       18.89      1.13 o 
   6   7   4        1.58        1.20      0.77 o 
  -6   8   4       55.33       62.14      3.88 o 
  -5   8   4       13.60       15.75      1.21 o 
  -4   8   4       11.86       11.02      0.88 o 
  -3   8   4       29.60       31.18      1.54 o 
  -2   8   4      116.67      109.20      2.22 o 
  -1   8   4      128.89      141.73      1.80 o 
   0   8   4       29.60       27.38      0.74 o 
   1   8   4      136.96      140.08      2.41 o 
   2   8   4       28.06       30.07      1.04 o 
   3   8   4      112.66      104.53      2.70 o 
   4   8   4       33.78       33.62      1.71 o 
   5   8   4       43.17       44.29      1.77 o 
   6   8   4       35.96       36.53      2.65 o 
  -6   9   4       10.36        9.17      1.60 o 
  -5   9   4       12.04       13.64      1.46 o 
  -4   9   4       77.07       72.33      2.13 o 
  -3   9   4      319.05      284.84      5.66 o 
  -2   9   4       92.01       90.43      2.02 o 
  -1   9   4      157.67      151.71      2.23 o 
   0   9   4        6.07        5.98      0.50 o 
   1   9   4       93.66       95.16      1.55 o 
   2   9   4       93.86       96.99      1.71 o 
   3   9   4      173.34      154.01      3.74 o 
   4   9   4        0.77        0.44      0.66 o 
   5   9   4       15.39       15.18      1.21 o 
   6   9   4       31.51       30.73      1.81 o 
  -6  10   4       42.62       43.21      2.85 o 
  -5  10   4        5.08        6.45      1.36 o 
  -4  10   4        4.34        5.35      1.01 o 
  -3  10   4      162.75      152.29      3.43 o 
  -2  10   4       12.77       12.30      0.69 o 
  -1  10   4      415.25      408.74      6.14 o 
   0  10   4       25.43       28.54      1.05 o 
   1  10   4       51.85       52.86      1.11 o 
   2  10   4        8.90        9.18      0.85 o 
   3  10   4       29.33       25.74      1.74 o 
   4  10   4        2.40        1.79      0.73 o 
   5  10   4        0.25        0.63      0.61 o 
   6  10   4       30.04       33.93      1.86 o 
  -6  11   4       10.75        9.52      1.47 o 
  -5  11   4        0.35        0.99      1.04 o 
  -4  11   4       33.26       38.10      1.81 o 
  -3  11   4        5.33        5.13      0.81 o 
  -2  11   4        2.31        2.15      0.42 o 
  -1  11   4       28.71       27.40      1.06 o 
   0  11   4       55.02       52.17      1.26 o 
   1  11   4      237.22      233.73      4.28 o 
   2  11   4       15.55       15.82      1.04 o 
   3  11   4      212.70      202.79      4.13 o 
   4  11   4        2.56        1.72      0.83 o 
   5  11   4       52.40       53.76      2.34 o 
   6  11   4       13.84       16.64      1.61 o 
  -5  12   4        0.41        0.23      0.73 o 
  -4  12   4       53.30       55.40      2.19 o 
  -3  12   4       18.88       19.81      1.38 o 
  -2  12   4       88.31       79.84      1.61 o 
  -1  12   4      392.26      383.37      5.90 o 
   0  12   4      132.52      143.55      2.68 o 
   1  12   4       67.73       67.22      2.09 o 
   2  12   4        4.12        4.07      0.58 o 
   3  12   4       22.11       23.78      1.71 o 
   4  12   4        7.62        7.67      1.27 o 
   5  12   4       10.22        9.91      1.16 o 
  -5  13   4        7.22        4.52      1.83 o 
  -4  13   4       28.17       32.18      1.71 o 
  -3  13   4       62.19       57.75      1.43 o 
  -2  13   4       84.96       81.43      1.63 o 
  -1  13   4      133.50      132.78      2.58 o 
   0  13   4      291.82      274.71      5.00 o 
   1  13   4       61.92       59.14      1.68 o 
   2  13   4      104.23       92.39      7.14 o 
   3  13   4       77.77       80.12      3.53 o 
   4  13   4       16.22       18.21      1.42 o 
   5  13   4       17.59       19.30      1.47 o 
  -5  14   4        9.09       11.69      2.41 o 
  -4  14   4        1.52        0.91      0.83 o 
  -3  14   4        6.36        4.64      0.69 o 
  -2  14   4       17.17       14.77      0.79 o 
  -1  14   4      153.77      154.01      3.09 o 
   0  14   4      157.27      148.75      3.15 o 
   1  14   4       37.73       38.84      1.56 o 
   2  14   4       39.68       37.50      1.37 o 
   3  14   4       17.09       14.47      0.96 o 
   4  14   4        9.00       10.29      1.57 o 
   5  14   4        0.08        0.38      0.65 o 
  -5  15   4        8.98       11.15      2.76 o 
  -4  15   4        2.66        1.32      1.24 o 
  -3  15   4       32.94       32.33      1.53 o 
  -2  15   4        1.13        1.36      0.41 o 
  -1  15   4       47.16       46.06      1.47 o 
   0  15   4       51.72       53.95      1.84 o 
   1  15   4        0.07        0.76      0.66 o 
   2  15   4        8.21        8.45      0.97 o 
   3  15   4       34.30       34.96      1.48 o 
   4  15   4        5.98        7.28      1.18 o 
   5  15   4        7.54        7.88      2.36 o 
  -4  16   4        2.79        1.99      1.19 o 
  -3  16   4        0.41        0.08      0.74 o 
  -2  16   4       66.25       60.96      1.53 o 
  -1  16   4        0.46        0.55      0.62 o 
   0  16   4       22.85       26.04      1.75 o 
   1  16   4       77.76       76.87      2.16 o 
   2  16   4       26.44       25.17      1.73 o 
   3  16   4       27.84       27.65      1.31 o 
   4  16   4        8.55       10.34      1.36 o 
  -4  17   4        0.14       -0.24      0.83 o 
  -3  17   4        6.10        6.60      1.35 o 
  -2  17   4       10.44        7.96      0.76 o 
  -1  17   4       47.70       51.37      1.85 o 
   0  17   4       12.06       10.25      1.18 o 
   1  17   4        8.00        9.45      1.02 o 
   2  17   4       33.83       35.08      1.97 o 
   3  17   4       23.93       24.08      1.53 o 
   4  17   4        2.98        2.88      1.17 o 
  -3  18   4       10.48       16.25      1.83 o 
  -2  18   4       10.71        9.21      0.86 o 
  -1  18   4       15.00       18.52      1.50 o 
   0  18   4       45.89       49.58      2.22 o 
   1  18   4       27.21       23.82      1.42 o 
   2  18   4       17.58       17.48      1.56 o 
   3  18   4        1.73        0.56      0.87 o 
  -3  19   4       12.59       12.47      1.83 o 
  -2  19   4       53.33       50.02      2.55 o 
  -1  19   4       36.31       37.47      2.25 o 
   0  19   4       26.39       30.90      2.06 o 
   1  19   4        1.68        0.60      0.75 o 
   2  19   4        7.48        7.34      1.12 o 
   3  19   4       52.21       55.04      3.02 o 
  -2  20   4        9.51       11.68      2.12 o 
  -1  20   4        5.62        4.50      1.07 o 
   0  20   4       23.33       27.95      1.68 o 
   1  20   4       19.90       18.99      1.78 o 
   2  20   4        4.16        4.62      1.11 o 
   0  21   4        2.61        2.95      0.94 o 
  -5   0   5        2.49        1.09      0.46 o 
  -4   0   5       38.51       33.80      2.58 o 
  -3   0   5      102.05       94.37      4.79 o 
  -2   0   5      171.73      178.03      9.09 o 
  -1   0   5       11.23       12.56      0.66 o 
   0   0   5       81.79       83.48      1.95 o 
   1   0   5      245.42      251.39      5.73 o 
   2   0   5        0.67        0.59      0.66 o 
   3   0   5        0.14        0.14      0.61 o 
   4   0   5      196.64      380.92    160.52 o 
   5   0   5        0.08        0.31      0.21 o 
   6   0   5       12.06        8.56      2.83 o 
  -5   1   5       19.11       16.25      1.77 o 
  -4   1   5       33.61       36.81      1.13 o 
  -3   1   5      111.42      112.09      3.72 o 
  -2   1   5       78.90       82.54      1.00 o 
  -1   1   5       30.62       32.82      0.60 o 
   0   1   5       66.70       63.99      1.00 o 
   1   1   5       89.96       86.60      1.77 o 
   2   1   5      147.34      150.82      3.02 o 
   3   1   5       44.55       47.33      4.78 o 
   4   1   5      465.69      484.99     19.45 o 
   5   1   5        1.62        2.42      1.00 o 
   6   1   5       20.73       21.38      3.15 o 
  -5   2   5        1.85        1.26      0.42 o 
  -4   2   5       10.35       11.14      0.72 o 
  -3   2   5      192.81      187.89     10.20 o 
  -2   2   5       31.37       31.79      1.12 o 
  -1   2   5        2.65        3.66      0.50 o 
   0   2   5       59.29       60.55      0.97 o 
   1   2   5      200.40      211.61      3.04 o 
   2   2   5       79.00       84.20      1.80 o 
   3   2   5      234.43      250.93      4.21 o 
   4   2   5       85.66       82.91      6.24 o 
   5   2   5        8.18        9.15      1.65 o 
   6   2   5        4.40        3.00      1.57 o 
  -6   3   5       41.10       39.24      3.99 o 
  -5   3   5       10.78        9.94      0.69 o 
  -4   3   5       23.59       20.40      1.39 o 
  -3   3   5      191.31      191.17      2.92 o 
  -2   3   5      152.76      154.92      2.80 o 
  -1   3   5        8.61        9.11      0.56 o 
   0   3   5       60.47       60.84      1.57 o 
   1   3   5       43.58       43.00      1.56 o 
   2   3   5      179.23      190.16      4.76 o 
   3   3   5      125.54      137.64      5.29 o 
   4   3   5       42.42       40.22      1.96 o 
   5   3   5       11.06        8.11      1.34 o 
   6   3   5       63.49       78.45      4.97 o 
  -6   4   5       37.46       40.92      1.55 o 
  -5   4   5       22.59       26.66      1.48 o 
  -4   4   5       34.87       30.76      1.81 o 
  -3   4   5      116.75      114.62      2.61 o 
  -2   4   5      253.01      252.86      4.63 o 
  -1   4   5       30.30       29.36      0.40 o 
   0   4   5       82.79       91.39      4.11 o 
   1   4   5       58.44       59.77      1.64 o 
   2   4   5       85.38       81.44      2.84 o 
   3   4   5      149.09      142.38      2.69 o 
   4   4   5       12.65       11.10      0.65 o 
   5   4   5       52.79       46.91      2.61 o 
   6   4   5       23.99       32.69      3.46 o 
  -6   5   5       48.45       47.85      1.79 o 
  -5   5   5        9.82       11.02      1.28 o 
  -4   5   5       12.49        9.48      1.10 o 
  -3   5   5       64.59       69.76      1.86 o 
  -2   5   5      327.40      317.76      5.90 o 
  -1   5   5       30.49       28.14      0.78 o 
   0   5   5        2.37        3.70      0.42 o 
   1   5   5      104.86      109.07      1.98 o 
   2   5   5        8.77        9.11      0.81 o 
   3   5   5      141.61      135.04      3.25 o 
   4   5   5       10.37        8.98      0.85 o 
   5   5   5       14.13       10.50      2.01 o 
   6   5   5       14.60       28.31     10.50 o 
  -6   6   5       27.34       30.91      2.31 o 
  -5   6   5        1.23        0.45      0.72 o 
  -4   6   5       25.12       21.90      1.17 o 
  -3   6   5       88.56       85.03      2.00 o 
  -2   6   5      130.84      132.99      3.57 o 
  -1   6   5       63.22       57.72      1.96 o 
   0   6   5       27.96       30.16      1.00 o 
   1   6   5       11.24       11.66      0.70 o 
   2   6   5       20.87       17.82      0.82 o 
   3   6   5       28.10       25.70      1.43 o 
   4   6   5       23.99       20.62      1.87 o 
   5   6   5        5.16        6.22      1.92 o 
   6   6   5       41.50       42.72      2.44 o 
  -6   7   5        1.14        0.52      0.74 o 
  -5   7   5        5.58        5.95      2.12 o 
  -4   7   5       20.20       20.75      1.14 o 
  -3   7   5      209.43      201.00      4.75 o 
  -2   7   5       16.32       14.06      1.04 o 
  -1   7   5      510.42      483.93      6.89 o 
   0   7   5       44.95       45.58      0.84 o 
   1   7   5       84.49       83.15      1.50 o 
   2   7   5      118.60      120.98      2.15 o 
   3   7   5        2.64        2.48      0.46 o 
   4   7   5       28.71       28.24      1.99 o 
   5   7   5       13.87       14.93      2.08 o 
   6   7   5       25.43       24.25      1.73 o 
  -6   8   5        0.91        0.06      1.02 o 
  -5   8   5       32.64       31.92      1.69 o 
  -4   8   5       63.58       60.85      2.26 o 
  -3   8   5        6.32        4.58      1.12 o 
  -2   8   5       14.25       14.73      1.33 o 
  -1   8   5      731.89      716.52     10.20 o 
   0   8   5      141.24      143.53      2.19 o 
   1   8   5       59.43       56.62      1.64 o 
   2   8   5      150.44      143.97      2.46 o 
   3   8   5       29.26       28.87      1.20 o 
   4   8   5        9.12        9.26      1.53 o 
   5   8   5        8.41        8.25      1.53 o 
   6   8   5        4.29        3.58      0.94 o 
  -5   9   5       18.81       23.72      1.97 o 
  -4   9   5       25.23       25.76      1.78 o 
  -3   9   5       73.35       71.02      2.95 o 
  -2   9   5      147.42      149.88      3.54 o 
  -1   9   5      150.96      147.35      1.94 o 
   0   9   5       36.77       37.48      0.98 o 
   1   9   5       28.42       29.68      0.98 o 
   2   9   5        2.35        4.05      0.53 o 
   3   9   5       24.77       25.73      1.46 o 
   4   9   5        3.72        2.79      0.85 o 
   5   9   5       10.50        9.48      1.34 o 
  -5  10   5        8.49        8.32      2.56 o 
  -4  10   5       41.64       44.26      1.93 o 
  -3  10   5       11.89       12.42      1.33 o 
  -2  10   5       50.00       48.83      1.61 o 
  -1  10   5       21.08       19.82      1.02 o 
   0  10   5      170.40      167.38      2.45 o 
   1  10   5       18.16       19.28      0.78 o 
   2  10   5       35.37       32.96      1.11 o 
   3  10   5        3.17        3.28      0.83 o 
   4  10   5        9.26        8.90      1.13 o 
   5  10   5       18.98       18.96      1.67 o 
  -5  11   5        0.45        0.50      1.27 o 
  -4  11   5       45.77       40.64      1.99 o 
  -3  11   5       15.34       16.64      1.70 o 
  -2  11   5       37.80       37.65      1.48 o 
  -1  11   5       61.61       59.97      0.95 o 
   0  11   5      137.84      137.55      2.10 o 
   1  11   5        9.82        9.63      0.73 o 
   2  11   5       67.05       64.13      1.64 o 
   3  11   5       25.76       24.70      1.39 o 
   4  11   5        7.41        8.66      1.15 o 
   5  11   5       23.38       25.84      1.91 o 
  -5  12   5        3.09        3.96      1.59 o 
  -4  12   5       70.08       67.28      2.99 o 
  -3  12   5      112.79      104.65      3.59 o 
  -2  12   5       40.01       40.55      1.74 o 
  -1  12   5       47.63       47.51      1.37 o 
   0  12   5      229.09      232.67      3.71 o 
   1  12   5       47.43       44.91      2.40 o 
   2  12   5       58.56       53.19      1.94 o 
   3  12   5       64.25       61.98      3.43 o 
   4  12   5       22.33       26.31      1.69 o 
   5  12   5        6.90        7.11      1.43 o 
  -4  13   5        1.89        1.35      0.97 o 
  -3  13   5       11.60       10.18      1.24 o 
  -2  13   5       17.76       18.04      1.26 o 
  -1  13   5       45.20       44.55      0.93 o 
   0  13   5       18.29       18.36      1.10 o 
   1  13   5       21.05       19.68      1.09 o 
   2  13   5       17.73       20.93      1.36 o 
   3  13   5        4.25        5.07      0.94 o 
   4  13   5        2.51        2.62      0.94 o 
  -4  14   5       15.55       15.82      1.82 o 
  -3  14   5        3.59        3.22      0.90 o 
  -2  14   5        8.93       11.10      1.13 o 
  -1  14   5       14.23       13.82      0.70 o 
   0  14   5       37.95       39.04      1.26 o 
   1  14   5       29.41       27.87      1.31 o 
   2  14   5        7.26        6.01      0.93 o 
   3  14   5        9.56       10.37      1.18 o 
   4  14   5       12.36       13.78      1.80 o 
  -4  15   5       33.12       32.26      2.23 o 
  -3  15   5       18.58       18.55      1.68 o 
  -2  15   5        1.45        1.71      0.89 o 
  -1  15   5        5.05        3.92      0.55 o 
   0  15   5       26.10       26.52      1.06 o 
   1  15   5        0.49        0.55      0.51 o 
   2  15   5        9.53       11.10      1.01 o 
   3  15   5        0.82        0.77      0.96 o 
   4  15   5       12.92       13.48      1.74 o 
  -3  16   5       14.25       19.40      2.56 o 
  -2  16   5       31.62       33.51      2.46 o 
  -1  16   5        0.16        0.12      0.33 o 
   0  16   5        4.48        2.96      0.74 o 
   1  16   5        7.87        8.94      0.89 o 
   2  16   5       27.94       30.02      1.38 o 
   3  16   5       12.53       10.98      1.30 o 
  -3  17   5       14.39       16.37      2.02 o 
  -2  17   5       26.07       26.62      2.06 o 
  -1  17   5        1.08        1.49      0.60 o 
   0  17   5        7.23        4.75      1.31 o 
   1  17   5       12.35       13.17      1.12 o 
   2  17   5       28.17       31.04      1.50 o 
   3  17   5       25.10       28.00      1.87 o 
  -2  18   5       39.39       41.41      2.60 o 
  -1  18   5        0.18        0.87      1.03 o 
   0  18   5       14.58       15.71      2.08 o 
   1  18   5        8.03        6.77      0.87 o 
   2  18   5        6.59        5.69      1.18 o 
  -1  19   5        4.72        3.22      1.21 o 
   0  19   5        6.32        5.05      1.01 o 
   1  19   5       16.35       15.99      2.63 o 
  -5   0   6       27.23       29.48      3.55 o 
  -4   0   6      179.48      183.08      8.67 o 
  -3   0   6        6.50        6.28      1.88 o 
  -2   0   6       47.27       50.30      1.44 o 
  -1   0   6       95.30       87.73      1.53 o 
   0   0   6       48.89       48.26      2.04 o 
   1   0   6        3.48        3.19      0.81 o 
   2   0   6       41.49       43.39      2.72 o 
   3   0   6        4.57      124.03     67.08 o 
   4   0   6        1.14        1.15      0.52 o 
   5   0   6        2.20       15.20      7.75 o 
  -5   1   6       13.24       11.97      3.21 o 
  -4   1   6       67.67       79.10     16.51 o 
  -3   1   6       17.72       18.21      0.94 o 
  -2   1   6      388.39      372.30     15.64 o 
  -1   1   6      130.32      126.98      1.66 o 
   0   1   6        4.75        4.30      0.40 o 
   1   1   6       41.94       42.64      1.45 o 
   2   1   6        3.06        2.39      0.49 o 
   3   1   6        0.25       -0.15      0.44 o 
   4   1   6       25.79       27.30      1.83 o 
   5   1   6       23.57       26.16      2.06 o 
  -5   2   6        2.04        1.38      1.40 o 
  -4   2   6       24.72       26.80      1.26 o 
  -3   2   6       29.33       30.19      1.04 o 
  -2   2   6      112.73      120.83     11.33 o 
  -1   2   6       12.12       13.09      1.17 o 
   0   2   6       18.55       19.77      0.83 o 
   1   2   6      146.22      140.93      2.51 o 
   2   2   6       50.98       54.46      1.63 o 
   3   2   6      185.77      181.46      4.57 o 
   4   2   6        7.06        7.66      0.70 o 
   5   2   6        8.65       21.71      9.97 o 
  -5   3   6       11.76       10.46      3.08 o 
  -4   3   6       12.76       18.05      7.65 o 
  -3   3   6       16.97       16.70      1.06 o 
  -2   3   6        6.23        6.11      0.52 o 
  -1   3   6      162.13      165.94      2.56 o 
   0   3   6       16.86       15.62      0.92 o 
   1   3   6       14.74       16.95      0.89 o 
   2   3   6       37.78       38.11      1.18 o 
   3   3   6       14.97       19.30      3.09 o 
   4   3   6       88.94      102.65      7.80 o 
   5   3   6       34.14       41.98      2.54 o 
  -5   4   6        6.19        6.08      2.41 o 
  -4   4   6       76.07       75.54      2.04 o 
  -3   4   6       99.06       96.22      2.22 o 
  -2   4   6      101.17      101.15      2.75 o 
  -1   4   6      431.68      427.01      6.77 o 
   0   4   6       27.46       26.11      0.84 o 
   1   4   6      112.40      118.09      4.12 o 
   2   4   6       16.93       18.46      1.00 o 
   3   4   6      333.49      337.35      7.68 o 
   4   4   6       97.97      102.49      5.81 o 
   5   4   6       22.98       26.76      2.91 o 
  -5   5   6        4.05        2.53      3.50 o 
  -4   5   6       10.85       11.50      0.95 o 
  -3   5   6       26.31       27.35      2.18 o 
  -2   5   6       39.18       45.49      4.04 o 
  -1   5   6      309.92      279.88      8.46 o 
   0   5   6       38.14       37.48      1.13 o 
   1   5   6      170.33      157.45      2.72 o 
   2   5   6      142.82      131.85      2.55 o 
   3   5   6      102.07       99.56      2.55 o 
   4   5   6        6.80        8.61      0.81 o 
   5   5   6        7.03        6.78      1.46 o 
  -5   6   6        5.66        6.83      1.15 o 
  -4   6   6        2.93        2.58      0.57 o 
  -3   6   6       14.45       14.12      1.28 o 
  -2   6   6      124.59      121.77      2.89 o 
  -1   6   6       19.39       19.08      1.20 o 
   0   6   6       35.91       38.17      1.61 o 
   1   6   6       75.08       71.54      1.71 o 
   2   6   6       10.58       10.49      0.78 o 
   3   6   6        1.28       -0.25      0.61 o 
   4   6   6       34.69       34.13      2.30 o 
   5   6   6       16.15       16.02      1.90 o 
  -5   7   6        5.52        6.41      2.00 o 
  -4   7   6        3.48        3.95      0.82 o 
  -3   7   6        2.39        1.87      0.58 o 
  -2   7   6       12.24       11.96      1.34 o 
  -1   7   6       12.39       10.79      1.33 o 
   0   7   6       88.81       85.11      1.54 o 
   1   7   6        4.06        4.46      0.54 o 
   2   7   6       13.06       13.21      1.90 o 
   3   7   6       90.50       93.29      2.26 o 
   4   7   6       26.44       24.62      2.68 o 
   5   7   6       26.92       29.31      4.91 o 
  -5   8   6       18.87       23.61      2.95 o 
  -4   8   6        9.06        9.29      2.48 o 
  -3   8   6       11.68       12.72      1.93 o 
  -2   8   6        6.73        6.79      0.96 o 
  -1   8   6       15.77       16.65      1.08 o 
   0   8   6      159.29      155.71      2.67 o 
   1   8   6       28.17       27.98      1.12 o 
   2   8   6       94.53       88.51      2.18 o 
   3   8   6      117.05      105.05      2.26 o 
   4   8   6       45.70       44.04      2.07 o 
   5   8   6        4.44        2.98      1.21 o 
  -5   9   6        5.21        2.50      1.97 o 
  -4   9   6       21.99       19.66      1.60 o 
  -3   9   6        9.18        7.93      1.13 o 
  -2   9   6        4.02        3.96      0.77 o 
  -1   9   6        1.08        1.33      0.63 o 
   0   9   6       35.70       35.00      1.09 o 
   1   9   6        6.55        6.69      0.62 o 
   2   9   6       85.76       91.84      2.42 o 
   3   9   6       35.87       35.22      1.22 o 
   4   9   6       10.05       10.81      1.55 o 
   5   9   6       19.07       21.52      2.07 o 
  -4  10   6        4.33        2.35      0.83 o 
  -3  10   6       14.56       15.82      1.62 o 
  -2  10   6       32.17       32.63      1.56 o 
  -1  10   6       60.39       61.78      2.30 o 
   0  10   6       29.57       30.56      1.27 o 
   1  10   6        9.87       11.56      1.00 o 
   2  10   6      144.05      144.92      3.01 o 
   3  10   6       44.17       42.56      1.35 o 
   4  10   6       16.14       20.72      1.74 o 
  -4  11   6       34.78       33.52      2.15 o 
  -3  11   6        1.30        1.28      0.79 o 
  -2  11   6       15.51       16.01      1.94 o 
  -1  11   6       19.95       18.47      1.02 o 
   0  11   6       10.83       10.97      1.15 o 
   1  11   6        6.16        6.86      0.70 o 
   2  11   6        9.73       12.10      1.08 o 
   3  11   6        3.93        5.17      1.25 o 
   4  11   6        1.87        1.26      0.83 o 
  -4  12   6       21.72       23.56      2.18 o 
  -3  12   6        0.35        0.60      0.72 o 
  -2  12   6       44.34       45.37      3.10 o 
  -1  12   6        0.24        0.27      0.14 o 
   0  12   6        6.29        6.99      0.54 o 
   1  12   6        2.34        2.22      0.55 o 
   2  12   6       19.58       19.25      1.03 o 
   3  12   6        1.68        3.56      1.00 o 
   4  12   6        2.39        3.50      1.22 o 
  -4  13   6        1.66        2.78      1.19 o 
  -3  13   6       14.21       14.61      1.48 o 
  -2  13   6        3.15        3.62      1.06 o 
  -1  13   6        0.84        0.65      0.79 o 
   0  13   6       21.41       18.50      1.25 o 
   1  13   6        8.42        8.25      0.87 o 
   2  13   6       27.77       35.94      1.87 o 
   3  13   6        3.13        3.75      0.93 o 
   4  13   6        4.53        5.75      1.52 o 
  -3  14   6        7.24        7.75      1.32 o 
  -2  14   6       27.83       29.79      1.68 o 
  -1  14   6        1.10        0.72      0.91 o 
   0  14   6       15.64       13.75      1.03 o 
   1  14   6       13.96       16.68      1.07 o 
   2  14   6       15.35       17.35      1.34 o 
   3  14   6       12.26       11.92      1.59 o 
  -3  15   6       49.95       55.84      2.46 o 
  -2  15   6       41.87       47.49      2.37 o 
  -1  15   6        0.22        0.31      0.70 o 
   0  15   6        7.55        8.50      0.70 o 
   1  15   6        3.33        2.92      0.74 o 
   2  15   6       11.71       12.36      1.97 o 
   3  15   6        2.53        2.50      1.05 o 
  -2  16   6       32.13       37.95      2.08 o 
  -1  16   6       41.52       43.04      2.27 o 
   0  16   6        0.88        0.80      0.63 o 
   1  16   6        2.15        2.05      0.79 o 
   2  16   6        6.94        7.56      1.22 o 
  -1  17   6       31.77       31.39      2.47 o 
   0  17   6       10.15       10.77      1.69 o 
   1  17   6        3.51        1.51      0.82 o 
  -4   0   7       61.97       66.94      5.48 o 
  -3   0   7        0.06        0.64      1.42 o 
  -2   0   7       99.32       84.74      6.19 o 
  -1   0   7       57.24       61.43      6.09 o 
   0   0   7       60.50       55.27      1.69 o 
   1   0   7       61.33       59.01      1.73 o 
   2   0   7       18.13       20.11      1.15 o 
   3   0   7        0.28       19.51      8.37 o 
   4   0   7        2.42        3.03      0.80 o 
   5   0   7        1.67        0.04      2.29 o 
  -4   1   7       26.77       33.73     13.27 o 
  -3   1   7       17.79       17.39      2.49 o 
  -2   1   7       16.81       19.68      2.53 o 
  -1   1   7      160.01      157.42      2.12 o 
   0   1   7       12.92       15.27      0.72 o 
   1   1   7       25.81       22.44      1.26 o 
   2   1   7        7.98        6.79      0.78 o 
   3   1   7      146.51      145.07      2.85 o 
   4   1   7        0.90        1.38      0.53 o 
   5   1   7       10.00        2.37      2.13 o 
  -4   2   7       11.59       18.67      4.81 o 
  -3   2   7       30.68       24.60      4.10 o 
  -2   2   7      100.78      105.04      2.16 o 
  -1   2   7      152.62      146.95      2.35 o 
   0   2   7       81.23       81.09      2.36 o 
   1   2   7      104.38       99.62      2.03 o 
   2   2   7        9.07        6.63      1.15 o 
   3   2   7       11.79       13.60      1.05 o 
   4   2   7        5.04        4.03      0.84 o 
   5   2   7       14.82        8.75      2.90 o 
  -4   3   7       47.00       48.22      5.35 o 
  -3   3   7       35.35       36.91      7.74 o 
  -2   3   7       47.03       49.85      2.58 o 
  -1   3   7       12.27       14.15      1.56 o 
   0   3   7       29.87       31.44      2.09 o 
   1   3   7       57.22       55.40      1.61 o 
   2   3   7        6.51        4.99      0.89 o 
   3   3   7       50.08       52.63      2.03 o 
   4   3   7       44.91       46.72      4.39 o 
  -4   4   7        2.35        2.18      1.39 o 
  -3   4   7      105.77      102.24      2.27 o 
  -2   4   7       35.28       41.27      2.83 o 
  -1   4   7       83.67       73.71      3.58 o 
   0   4   7       23.40       22.58      0.98 o 
   1   4   7       61.20       60.95      1.74 o 
   2   4   7        5.14        3.17      1.04 o 
   3   4   7        4.14        6.30      0.83 o 
   4   4   7        2.05        2.75      1.08 o 
  -4   5   7       46.52       48.95      3.86 o 
  -3   5   7       34.47       35.82      1.69 o 
  -2   5   7       78.36       80.07      2.01 o 
  -1   5   7       35.12       34.51      1.57 o 
   0   5   7       14.07       13.44      0.64 o 
   1   5   7       35.48       37.46      1.45 o 
   2   5   7        1.65        1.05      0.74 o 
   3   5   7        2.16        1.44      0.60 o 
   4   5   7        6.32        5.33      1.73 o 
  -4   6   7        1.82        0.84      1.89 o 
  -3   6   7        5.28        4.49      0.71 o 
  -2   6   7      168.08      166.42      3.54 o 
  -1   6   7       53.78       54.68      1.76 o 
   0   6   7        0.26        0.03      0.27 o 
   1   6   7       83.44       78.60      1.98 o 
   2   6   7       53.97       54.93      1.76 o 
   3   6   7        2.68        2.95      0.89 o 
   4   6   7       11.32       11.19      1.58 o 
  -4   7   7       26.84       25.87      2.02 o 
  -3   7   7       49.96       49.90      2.03 o 
  -2   7   7       15.51       16.08      1.33 o 
  -1   7   7        9.81        8.73      0.92 o 
   0   7   7        7.45        7.43      0.47 o 
   1   7   7       49.00       51.24      1.57 o 
   2   7   7       29.10       24.96      1.21 o 
   3   7   7        5.48        3.55      0.80 o 
   4   7   7       23.89       26.69      1.83 o 
  -4   8   7        4.73        4.37      0.99 o 
  -3   8   7       10.65       10.08      1.51 o 
  -2   8   7       48.35       51.27      1.85 o 
  -1   8   7       15.78       20.06      1.45 o 
   0   8   7       31.23       32.43      1.14 o 
   1   8   7       24.22       24.74      0.98 o 
   2   8   7       38.39       40.97      1.39 o 
   3   8   7        0.27        0.83      0.80 o 
   4   8   7        3.89        3.22      1.12 o 
  -4   9   7       22.86       24.29      1.86 o 
  -3   9   7       65.99       69.80      3.30 o 
  -2   9   7       46.21       45.36      2.09 o 
  -1   9   7        9.37       11.65      1.10 o 
   0   9   7        1.49        0.89      0.34 o 
   1   9   7       12.60       14.10      1.62 o 
   2   9   7        2.56        1.29      0.57 o 
   3   9   7       10.28       10.26      1.01 o 
   4   9   7       12.97       10.11      3.20 o 
  -3  10   7       57.54       60.17      2.66 o 
  -2  10   7       12.03       17.40      2.98 o 
  -1  10   7        0.17        0.63      0.76 o 
   0  10   7        4.64        6.70      0.82 o 
   1  10   7        6.09        5.60      0.61 o 
   2  10   7       29.68       28.32      1.22 o 
   3  10   7       30.94       25.68      1.74 o 
  -3  11   7       20.43       24.04      1.65 o 
  -2  11   7       11.32       12.22      1.67 o 
  -1  11   7       51.38       53.46      2.51 o 
   0  11   7        4.00        5.40      1.17 o 
   1  11   7        2.78        2.74      0.54 o 
   2  11   7       12.36       11.61      1.15 o 
   3  11   7       21.22       22.71      2.17 o 
  -3  12   7       27.17       32.58      2.53 o 
  -2  12   7        7.13        7.72      1.18 o 
  -1  12   7       14.17       14.15      1.40 o 
   0  12   7       15.94       18.58      1.52 o 
   1  12   7       12.16       14.02      0.95 o 
   2  12   7       13.29       14.23      1.21 o 
   3  12   7        3.41        2.37      2.08 o 
  -2  13   7        2.81        2.62      0.98 o 
  -1  13   7        9.94       10.14      1.33 o 
   0  13   7       11.66       18.26      5.49 o 
   1  13   7       10.44       11.04      1.16 o 
   2  13   7       23.42       25.48      1.44 o 
  -1  14   7        1.97        1.55      1.07 o 
   0  14   7       26.54       28.64      2.01 o 
   1  14   7       11.37       13.10      0.94 o 
   0  15   7        7.12        6.93      2.32 o 
  -3   0   8        1.81        2.54      3.47 o 
  -2   0   8       35.81       36.66      3.92 o 
  -1   0   8       11.83       10.46      0.94 o 
   0   0   8        5.56        4.01      0.64 o 
   1   0   8       28.54       25.08      1.31 o 
   2   0   8       18.00       13.76      1.56 o 
   3   0   8       10.83       10.92      2.18 o 
  -3   1   8        0.17       -0.31      1.05 o 
  -2   1   8       22.75       29.74      4.24 o 
  -1   1   8       32.11       32.38      1.18 o 
   0   1   8       23.12       21.87      1.07 o 
   1   1   8       23.73       22.27      0.88 o 
   2   1   8       14.54       13.84      0.89 o 
   3   1   8       23.01       23.74      1.21 o 
  -3   2   8        4.30        2.85      2.50 o 
  -2   2   8       50.36       46.37      3.09 o 
  -1   2   8        7.24        9.41      0.84 o 
   0   2   8       11.07       11.19      0.81 o 
   1   2   8        0.82        0.38      0.50 o 
   2   2   8       12.20        8.50      1.10 o 
   3   2   8        3.71        3.64      0.96 o 
  -3   3   8        4.28        5.96      1.74 o 
  -2   3   8        9.41        8.20      2.18 o 
  -1   3   8       28.31       27.43      3.66 o 
   0   3   8       55.64       53.83      1.59 o 
   1   3   8        7.17        8.66      1.68 o 
   2   3   8       33.69       35.72      1.59 o 
   3   3   8        4.12        3.08      0.90 o 
  -3   4   8        4.03        2.06      1.70 o 
  -2   4   8       20.36       20.94      1.77 o 
  -1   4   8       11.34       10.79      1.06 o 
   0   4   8       23.76       24.50      1.36 o 
   1   4   8       66.49       63.81      1.97 o 
   2   4   8       27.40       28.01      1.64 o 
   3   4   8       26.99       32.18      1.75 o 
  -3   5   8        6.96        8.34      1.92 o 
  -2   5   8       42.34       46.71      2.05 o 
  -1   5   8        9.08       10.29      0.94 o 
   0   5   8        9.41       10.31      1.21 o 
   1   5   8        9.63       10.85      1.10 o 
   2   5   8       26.70       24.51      2.39 o 
   3   5   8        6.38        4.68      1.00 o 
  -3   6   8        0.87        0.35      1.28 o 
  -2   6   8       26.97       28.30      1.45 o 
  -1   6   8        6.00        5.44      0.85 o 
   0   6   8       36.51       37.45      1.74 o 
   1   6   8        0.48        1.38      0.52 o 
   2   6   8       22.91       20.04      1.35 o 
   3   6   8       17.94       17.61      1.68 o 
  -2   7   8       36.45       35.21      1.88 o 
  -1   7   8       21.41       21.41      3.29 o 
   0   7   8       58.80       57.13      2.77 o 
   1   7   8        2.75        1.75      0.60 o 
   2   7   8        1.80        0.80      0.60 o 
  -2   8   8        4.44        3.53      0.86 o 
  -1   8   8        9.20        9.95      1.32 o 
   0   8   8       60.86       66.37      2.75 o 
   1   8   8       14.13       14.31      1.04 o 
   2   8   8       20.28       19.07      1.17 o 
  -2   9   8       28.80       26.73      1.89 o 
  -1   9   8       10.62       10.75      2.33 o 
   0   9   8       32.05       34.48      2.15 o 
   1   9   8        9.86        8.06      1.35 o 
   2   9   8       27.38       30.66      1.57 o 
  -1  10   8        9.13       10.31      1.87 o 
   0  10   8        2.07        3.03      1.08 o 
   1  10   8       16.12       20.33      1.64 o 
   0  11   8       12.52       17.32      1.59 o 
  -1   0   9       41.28       37.83      4.27 o 
   0   0   9        2.59        2.88      3.18 o 
   1   0   9       20.97       22.78      2.12 o 
  -1   1   9        5.61        3.76      2.63 o 
   0   1   9        1.46        1.04      1.10 o 
   1   1   9        5.23        0.95      1.97 o 
   0   2   9        9.76        8.85      1.79 o 
   0   3   9        8.08        4.62      2.29 o 
                                                 
